# Supplementary material for: Poly[[aqua­tris­(μ4-benzene-1,2-dicarboxyl­ato)dilanthanum(III)] hemihydrate]
Source: Acta Crystallogr Sect E Struct Rep Online. 2011 Sep 14;67(Pt 10):m1370–1. doi: 10.1107/S1600536811036282 (PMC3201334; doi:10.1107/S1600536811036282)
Supplement: Supplementary file 2 [file e-67-m1370-Isup2.hkl]

# 
# h,k,l, Fc-squared, Fo-squared, sigma(Fo-squared) and status flag 
# 
data_I
_shelx_title ' a8453_0m in P-1             New: P-1' 
_shelx_refln_list_code          4 
_shelx_F_calc_maximum      239.82 
_exptl_crystal_F_000       762.00 
_reflns_d_resolution_high  0.8397 
 
loop_ 
 _symmetry_equiv_pos_as_xyz 
 'x, y, z' 
 '-x, -y, -z' 
 
_cell_length_a     8.6269 
_cell_length_b    10.5832 
_cell_length_c    14.3230 
_cell_angle_alpha  97.271 
_cell_angle_beta  102.199 
_cell_angle_gamma 104.489 
 
_shelx_F_squared_multiplier     1.000 
 
loop_ 
 _refln_index_h 
 _refln_index_k 
 _refln_index_l 
 _refln_F_squared_calc 
 _refln_F_squared_meas 
 _refln_F_squared_sigma 
 _refln_observed_status 
   1   0   0      950.28      855.59     52.19 o 
   2   0   0    23943.49    24920.51   1027.89 o 
   3   0   0       22.83       44.67     38.11 o 
   4   0   0      677.96      677.41     80.84 o 
   5   0   0     1336.50     1349.79    118.95 o 
   6   0   0    12941.37    13659.41    630.92 o 
   7   0   0     3081.96     3255.18    219.94 o 
   8   0   0     5083.96     4980.87    299.08 o 
   9   0   0     2604.47     2547.73    204.40 o 
  -9   1   0     2500.54     2468.53     92.04 o 
  -8   1   0     1727.01     1754.57    111.49 o 
  -7   1   0     1065.08      956.78     62.78 o 
  -6   1   0      702.39      632.89     52.32 o 
  -5   1   0       12.94       -3.31     11.36 o 
  -4   1   0    27116.68    27107.43    598.62 o 
  -3   1   0      128.02       87.30     14.01 o 
  -2   1   0    16305.12    16698.16    370.05 o 
  -1   1   0      307.90      269.54     12.06 o 
   0   1   0     5269.43     5326.59    200.56 o 
   1   1   0     5912.57     5310.60    188.38 o 
   2   1   0     2031.29     2140.75    120.35 o 
   3   1   0     4398.78     4595.86    227.77 o 
   4   1   0    13387.09    14009.34    616.24 o 
   5   1   0    14076.83    14681.84    655.93 o 
   6   1   0     2225.86     2541.84    178.37 o 
   7   1   0      924.42     1031.59    119.44 o 
   8   1   0       20.06       15.11     68.52 o 
   9   1   0     1385.85     1631.75    164.89 o 
  -9   2   0      135.72      281.37     47.94 o 
  -8   2   0     3100.22     3195.47     87.01 o 
  -7   2   0      475.34      440.52     38.06 o 
  -6   2   0     7161.07     7271.76    184.88 o 
  -5   2   0     3266.83     3466.68     98.88 o 
  -4   2   0    10245.13    10402.33    245.59 o 
  -3   2   0        0.63       -3.82     10.42 o 
  -2   2   0     4444.39     4633.89    106.76 o 
  -1   2   0     3384.97     3374.42     70.53 o 
   0   2   0     9967.59    10293.83    193.71 o 
   1   2   0    16035.62    15767.63    587.23 o 
   2   2   0     5022.91     4294.42    155.30 o 
   3   2   0     6502.22     6622.88    309.94 o 
   4   2   0     2268.08     2315.83    147.78 o 
   5   2   0     1142.07     1183.74    111.79 o 
   6   2   0     1252.15     1447.80    131.76 o 
   7   2   0     5423.59     5482.95    309.82 o 
   8   2   0       78.22      100.02     73.25 o 
 -10   3   0     4683.59     4817.30    170.23 o 
  -9   3   0      376.73      457.67     36.39 o 
  -8   3   0     7399.26     7515.36    175.18 o 
  -7   3   0     2710.04     2733.73     92.66 o 
  -6   3   0       43.13       54.33     21.61 o 
  -5   3   0     3586.34     3771.92    110.21 o 
  -4   3   0     5661.99     5565.18    133.34 o 
  -3   3   0     3822.25     3555.96     90.47 o 
  -2   3   0    11898.48    11935.23    230.21 o 
  -1   3   0    32511.30    33704.37    561.51 o 
   0   3   0      643.45      661.94     24.11 o 
   1   3   0     2373.83     2657.09     92.55 o 
   2   3   0      225.55      170.70     29.37 o 
   3   3   0     3947.12     3829.72    142.92 o 
 -10   4   0      475.40      531.92     69.83 o 
  -9   4   0      190.80      216.30     87.56 o 
  -8   4   0     1783.02     1813.14     67.43 o 
  -7   4   0     5663.10     5611.21    141.74 o 
  -6   4   0     3093.22     3361.67     95.86 o 
  -5   4   0    20349.07    20747.36    397.86 o 
  -4   4   0     4101.09     4372.47    101.37 o 
  -3   4   0     8419.26     8265.04    170.38 o 
  -2   4   0     4630.43     5141.76    112.15 o 
  -1   4   0      258.83      308.82     22.55 o 
   0   4   0     1372.95     1392.37     40.71 o 
   1   4   0    29803.68    30929.34    678.54 o 
   2   4   0      526.45      413.00     25.10 o 
   3   4   0    15001.43    14780.54    330.18 o 
  -9   5   0     8319.38     8114.93    229.06 o 
  -8   5   0     3321.73     3240.57    116.25 o 
  -7   5   0     7559.85     7475.31    210.88 o 
  -6   5   0        2.24        4.23     20.06 o 
  -5   5   0      691.76      744.89     36.93 o 
  -4   5   0     1203.43     1352.93     48.24 o 
  -3   5   0    10819.49    10458.95    214.24 o 
  -2   5   0     5729.31     6051.53    132.65 o 
  -1   5   0    35590.46    35463.70    742.99 o 
   0   5   0     5446.57     5925.88    128.00 o 
   1   5   0     8782.48     8840.25    178.91 o 
   2   5   0      860.54      951.29     40.97 o 
   3   5   0       89.15       77.27     22.00 o 
   4   5   0      644.19      635.14     31.57 o 
  -9   6   0     2151.99     2173.77    116.16 o 
  -8   6   0      415.99      493.68     65.27 o 
  -7   6   0     3978.63     4047.41    212.87 o 
  -6   6   0      875.54      802.37     75.92 o 
  -5   6   0    11636.36    11702.50    277.75 o 
  -4   6   0      674.57      727.37     74.31 o 
  -3   6   0    13125.49    13363.72    248.90 o 
  -2   6   0     7695.45     8043.33    200.38 o 
  -1   6   0       19.02       18.68     16.64 o 
   0   6   0     1151.93     1132.33     42.31 o 
   1   6   0     2290.79     2360.04     79.41 o 
   2   6   0     7856.05     7705.88    193.28 o 
   3   6   0      540.37      491.89     55.43 o 
   4   6   0    13382.15    12874.59    301.20 o 
   5   6   0     1066.86     1055.93     80.11 o 
   6   6   0      343.47      367.53     61.24 o 
  -9   7   0     2462.77     2341.43    128.11 o 
  -8   7   0      706.52      650.73    127.02 o 
  -7   7   0     4717.54     4669.78    232.80 o 
  -6   7   0     3783.07     3623.20    192.57 o 
  -5   7   0     3881.16     3747.89    137.02 o 
  -4   7   0      346.41      444.63     50.31 o 
  -3   7   0     2614.48     2686.50    143.14 o 
  -2   7   0     5716.47     5679.65    255.11 o 
  -1   7   0     1490.75     1453.66     59.54 o 
   0   7   0    10199.09    10319.10    241.85 o 
   1   7   0     3803.01     3692.88    132.51 o 
   2   7   0     2839.08     2781.20     92.49 o 
   3   7   0        1.64       -0.92     21.02 o 
   4   7   0      414.39      432.04     36.09 o 
   5   7   0       40.73       35.14     41.33 o 
   6   7   0     4541.56     4718.03    236.51 o 
  -9   8   0     2057.55     2109.47    127.50 o 
  -8   8   0      786.91      808.61     80.65 o 
  -7   8   0      102.57      108.27     50.61 o 
  -6   8   0      652.02      659.45     77.14 o 
  -5   8   0      766.80      813.93     61.08 o 
  -4   8   0    11168.65    11647.05    332.62 o 
  -3   8   0     3921.11     4240.36    150.76 o 
  -2   8   0    15038.54    15714.23    423.82 o 
  -1   8   0      279.37      317.43     44.61 o 
   0   8   0      638.26      594.57     52.13 o 
   1   8   0       60.59       11.78     29.70 o 
   2   8   0     5941.86     6131.24    198.96 o 
   3   8   0      581.05      536.45     43.52 o 
   4   8   0    12036.95    12371.52    354.66 o 
   5   8   0     1328.58     1410.23    110.76 o 
  -8   9   0     9093.02     9064.95    409.71 o 
  -7   9   0      755.71      762.07     88.67 o 
  -6   9   0    13653.09    13803.79    563.86 o 
  -5   9   0       98.51      202.97     48.92 o 
  -4   9   0     4714.87     4818.60    173.35 o 
  -3   9   0      440.48      559.41     62.17 o 
  -2   9   0      802.10      735.21     57.90 o 
  -1   9   0     1016.91      987.90     93.83 o 
   0   9   0    11007.51    10865.35    439.21 o 
   1   9   0      922.43     1008.71     87.51 o 
   2   9   0     7055.12     6795.48    289.61 o 
   3   9   0     1691.93     1592.98     80.10 o 
   4   9   0      477.84      487.64     48.80 o 
  -8  10   0     4693.63     4729.50    265.33 o 
  -7  10   0      142.09      188.86     71.01 o 
  -6  10   0      526.41      694.59    106.02 o 
  -5  10   0      183.14      276.87     76.23 o 
  -4  10   0     5539.93     5604.45    199.51 o 
  -3  10   0     3672.45     3614.96    145.86 o 
  -2  10   0     5515.75     5902.50    287.73 o 
  -1  10   0     4579.59     4298.36    225.28 o 
   0  10   0     1746.61     1660.33    122.90 o 
   1  10   0      288.83      300.84     66.76 o 
   2  10   0      604.39      574.36     67.12 o 
   3  10   0     1078.60      978.55     82.72 o 
  -7  11   0     1507.00     1652.68    144.56 o 
  -6  11   0     3402.84     3951.47    237.35 o 
  -5  11   0     4754.72     5039.22    195.25 o 
  -4  11   0     6692.24     6501.71    235.84 o 
  -3  11   0     1287.58     1401.37    128.05 o 
  -2  11   0        4.77       61.90     51.10 o 
  -1  11   0     1101.60      957.80    100.62 o 
   0  11   0       78.27      140.13     59.05 o 
   1  11   0     5644.53     5385.61    260.11 o 
   2  11   0      202.67      178.55     57.29 o 
  -5  12   0       15.35       85.13     48.35 o 
  -4  12   0      169.66      401.88     98.56 o 
  -3  12   0     4625.28     4654.55    263.63 o 
  -2  12   0      308.08      511.12    102.99 o 
  -1  12   0     8766.55     8713.92    397.45 o 
   0 -12   1        5.48      -16.26     47.94 o 
   1 -12   1     7769.40     7697.68    359.83 o 
   2 -12   1      352.56      391.93     90.37 o 
   3 -12   1     5430.65     5415.95    290.03 o 
   4 -12   1      126.88      168.35     74.22 o 
   5 -12   1       32.93       33.05     42.74 o 
  -2 -11   1      191.27      254.95     64.09 o 
  -1 -11   1     6521.08     5929.63    278.26 o 
   0 -11   1      415.45      458.20     84.18 o 
   1 -11   1     1481.63     1349.06    116.89 o 
   2 -11   1        2.47       73.49     58.69 o 
   3 -11   1     1618.33     1518.26    131.51 o 
   4 -11   1     4822.42     5139.22    194.26 o 
   5 -11   1     3849.63     3765.55    160.56 o 
   6 -11   1     4595.92     4928.92    275.04 o 
   7 -11   1     1831.24     1900.96    157.25 o 
  -3 -10   1     1108.35     1094.28     87.33 o 
  -2 -10   1       13.09       25.00     39.87 o 
  -1 -10   1      485.62      570.23     82.29 o 
   0 -10   1     1995.49     1996.12    134.91 o 
   1 -10   1     5313.50     5388.28    263.45 o 
   2 -10   1     6017.64     6310.51    299.93 o 
   3 -10   1     4049.79     4226.93    161.33 o 
   4 -10   1     5279.92     5565.10    197.57 o 
   5 -10   1       95.30      130.43     43.89 o 
   6 -10   1      119.27      107.97     61.60 o 
   7 -10   1       64.02      125.44     65.67 o 
  -4  -9   1       36.70       90.82     33.20 o 
  -3  -9   1     2161.95     2039.15     93.16 o 
  -2  -9   1     7525.40     6907.99    292.76 o 
  -1  -9   1     2293.78     2081.27    127.57 o 
   0  -9   1    11197.79    11128.19    446.67 o 
   1  -9   1     1367.08     1389.66    109.36 o 
   2  -9   1      866.99      940.83     83.39 o 
   3  -9   1      147.35      203.89     43.81 o 
   4  -9   1     3848.13     3927.31    149.72 o 
   5  -9   1        0.27        4.37     28.32 o 
   6  -9   1    14505.28    14779.79    596.03 o 
   7  -9   1      196.87      225.82     67.91 o 
   8  -9   1     7657.45     7463.91    353.03 o 
  -5  -8   1     1629.33     1730.44     79.66 o 
  -4  -8   1    10065.99    10315.29    302.18 o 
  -3  -8   1     2157.38     2111.33     90.01 o 
  -2  -8   1     6043.78     5894.96    192.80 o 
  -1  -8   1      122.56      151.77     36.44 o 
   0  -8   1      138.80      163.50     51.59 o 
   1  -8   1     1054.55     1029.71     60.61 o 
   2  -8   1    13041.94    13189.18    363.28 o 
   3  -8   1     2681.09     2802.52    113.88 o 
   4  -8   1     9658.27    10036.51    293.38 o 
   5  -8   1      570.04      597.70     51.93 o 
   6  -8   1     1537.60     1338.68    108.33 o 
   7  -8   1      165.54      152.88     56.74 o 
   8  -8   1      609.69      691.19     77.56 o 
   9  -8   1     2179.46     1982.17    121.92 o 
  -6  -7   1     5667.20     5992.80    288.27 o 
  -5  -7   1        1.58        1.70     37.57 o 
  -4  -7   1      103.86       80.98     27.94 o 
  -3  -7   1        5.18       12.27     22.00 o 
  -2  -7   1     4500.04     4403.23    148.63 o 
  -1  -7   1     2889.38     2872.07    110.25 o 
   0  -7   1     9478.90     9607.35    227.59 o 
   1  -7   1     2409.22     2367.12     79.36 o 
   2  -7   1     7928.77     7675.60    224.86 o 
   3  -7   1     1040.21     1027.00     59.93 o 
   4  -7   1        7.84       21.74     23.49 o 
   5  -7   1     4458.49     4534.37    210.44 o 
   6  -7   1     4650.12     4649.63    228.43 o 
   7  -7   1     7813.70     7920.17    345.44 o 
   8  -7   1     1482.64     1480.49     97.05 o 
   9  -7   1     3821.66     3911.91    221.18 o 
  -6  -6   1      393.46      423.55     51.95 o 
  -5  -6   1     1326.66     1349.66     92.67 o 
  -4  -6   1    10195.63    10687.40    299.16 o 
  -3  -6   1     1603.96     1650.16     68.76 o 
  -2  -6   1     8700.88     8801.04    255.23 o 
  -1  -6   1     2703.46     2760.92     80.53 o 
   0  -6   1      995.22     1072.70     59.53 o 
   1  -6   1      660.11      661.15     35.83 o 
   2  -6   1     4556.17     4621.66    110.45 o 
   3  -6   1    10584.34    10712.38    251.70 o 
   4  -6   1     1680.37     1725.06     67.42 o 
   5  -6   1    12455.60    12512.23    293.17 o 
   6  -6   1      921.76      829.32     75.80 o 
   7  -6   1     3884.14     3947.52    163.07 o 
   8  -6   1       36.98       46.97     34.48 o 
   9  -6   1     2000.75     2058.25    112.37 o 
  -5  -5   1     6376.47     6835.77    299.38 o 
  -4  -5   1     1433.44     1463.83     56.49 o 
  -3  -5   1       40.39       49.81     19.20 o 
  -2  -5   1       89.95       99.39     22.33 o 
  -1  -5   1     9721.88    10368.96    231.09 o 
   0  -5   1     2621.97     2727.17     76.81 o 
   1  -5   1    40574.89    43436.10    900.99 o 
   2  -5   1     1979.41     2084.54     53.77 o 
   3  -5   1    14482.74    14992.47    296.30 o 
   4  -5   1      326.19      397.41     30.14 o 
   5  -5   1       93.61      175.94     25.53 o 
   6  -5   1       43.24       74.67     41.03 o 
   7  -5   1     6720.38     6643.60    191.00 o 
   8  -5   1     1941.32     1981.75     85.50 o 
   9  -5   1     9005.33     9056.36    248.22 o 
  -4  -4   1      877.60      872.59     60.23 o 
  -3  -4   1    14631.63    14824.94    329.62 o 
  -2  -4   1     1966.82     1852.70     62.06 o 
  -1  -4   1    52157.09    57900.17   1186.97 o 
   0  -4   1     1123.24     1098.28     38.44 o 
   1  -4   1     5023.41     5276.01    112.91 o 
   2  -4   1     2073.20     2373.42     68.23 o 
   3  -4   1    11552.40    11652.08    260.12 o 
   4  -4   1     4584.25     4843.04    123.23 o 
   5  -4   1    19466.68    20273.61    551.65 o 
   6  -4   1     2389.18     2485.92     88.33 o 
   7  -4   1     4968.51     5041.90    148.68 o 
   8  -4   1      737.66      672.94     46.24 o 
   9  -4   1       18.78       58.20     58.59 o 
  -3  -3   1     4017.69     4038.61     90.49 o 
  -2  -3   1     3096.09     3120.95     77.82 o 
  -1  -3   1     1423.38     1417.64     51.24 o 
   0  -3   1      184.72      215.69     16.05 o 
   1  -3   1     7538.82     7795.40    153.67 o 
   2  -3   1     7286.36     7658.07    172.34 o 
   3  -3   1     3626.29     3418.18     87.66 o 
   4  -3   1     6702.85     6886.68    160.33 o 
   5  -3   1     2980.31     2993.90     92.84 o 
   6  -3   1       22.98       22.40     17.59 o 
   7  -3   1     2607.04     2687.74     90.59 o 
   8  -3   1     7620.96     7589.20    200.33 o 
   9  -3   1       14.32       36.94     26.15 o 
  -9  -2   1     4846.93     5224.48    325.23 o 
  -8  -2   1        1.09       -9.95     65.00 o 
  -7  -2   1     6689.54     6921.04    374.21 o 
  -6  -2   1      508.47      587.90    106.02 o 
  -5  -2   1      650.35      920.65    105.23 o 
  -4  -2   1     4914.17     5944.43    300.53 o 
  -3  -2   1     2127.99     1965.84    126.23 o 
  -2  -2   1     2249.28     1927.30     75.98 o 
  -1  -2   1    17758.45    19036.41    494.43 o 
   0  -2   1    11535.95    12565.04    263.73 o 
   1  -2   1    23121.49    25302.70    463.00 o 
   2  -2   1        4.75       -9.17      9.17 o 
   3  -2   1      436.79      407.12     25.01 o 
   4  -2   1     9916.58    10762.49    253.62 o 
   5  -2   1     2940.20     2973.89     87.61 o 
   6  -2   1     6840.45     6750.18    172.95 o 
   7  -2   1      902.71      910.60     45.78 o 
   8  -2   1     3757.38     3846.65    111.84 o 
   9  -2   1      408.15      394.31     47.61 o 
  -9  -1   1     1431.26     1669.44    168.90 o 
  -8  -1   1      345.68      371.96    106.75 o 
  -7  -1   1     1128.03     1055.32    122.23 o 
  -6  -1   1     1644.30     1666.76    144.62 o 
  -5  -1   1    16442.76    17454.12    771.96 o 
  -4  -1   1     8095.64     8408.84    397.70 o 
  -3  -1   1     7464.35     7792.90    358.92 o 
  -2  -1   1     3343.67     4062.10    198.82 o 
  -1  -1   1      406.18      560.97     19.35 o 
   0  -1   1     4127.86     4106.53     95.55 o 
   1  -1   1     5100.29     5418.20    147.03 o 
   2  -1   1    16872.46    17213.65    483.37 o 
   3  -1   1      367.75      345.46     28.23 o 
   4  -1   1    27394.54    29359.99    643.88 o 
   5  -1   1        0.74       14.59     16.56 o 
   6  -1   1     3448.03     3416.33     94.94 o 
   7  -1   1      605.15      633.15    100.47 o 
   8  -1   1     1642.39     1516.55     81.54 o 
   9  -1   1      938.78      926.06     67.20 o 
  -9   0   1     3751.62     3794.04    264.06 o 
  -8   0   1     6368.35     6367.92    362.92 o 
  -7   0   1     5161.18     5323.77    311.76 o 
  -6   0   1     9379.12    10090.41    492.86 o 
  -5   0   1     1923.01     1944.84    148.93 o 
  -4   0   1     1162.81     1162.16     36.96 o 
  -3   0   1      754.75      695.32     37.14 o 
  -2   0   1     4315.54     4312.17    103.44 o 
  -1   0   1       32.28       99.28     10.45 o 
   1   0   1     1246.90     1216.52     28.73 o 
   2   0   1     9901.07    10491.12    360.74 o 
   3   0   1      400.99      464.21     58.93 o 
   4   0   1      336.35      544.75     80.78 o 
   5   0   1     1502.14     1763.14    135.46 o 
   6   0   1     7967.23     8653.96    425.49 o 
   7   0   1     5021.07     5321.89    298.41 o 
   8   0   1     3003.49     2923.51    207.07 o 
   9   0   1     1646.28     1609.78    161.19 o 
  -9   1   1     3175.78     3198.76    124.34 o 
  -8   1   1     1441.89     1419.98     65.00 o 
  -7   1   1      595.58      593.47     52.82 o 
  -6   1   1     2787.07     2896.99     74.28 o 
  -5   1   1       17.53       30.74     15.02 o 
  -4   1   1    32329.48    31171.35    685.31 o 
  -3   1   1      315.67      227.46     19.06 o 
  -2   1   1     5483.17     5231.87    109.72 o 
  -1   1   1     1032.38      882.50     20.98 o 
   0   1   1      337.06      349.74     12.10 o 
   1   1   1       79.63      133.58     23.49 o 
   2   1   1     2276.26     2432.24    126.54 o 
   3   1   1     7876.69     8671.80    386.59 o 
   4   1   1     7458.47     7887.64    367.23 o 
   5   1   1    11888.13    11777.75    535.34 o 
   6   1   1     3100.47     3304.22    206.10 o 
   7   1   1      492.98      476.29    101.65 o 
   8   1   1       12.35       25.37     69.37 o 
   9   1   1     1582.34     1536.89    154.39 o 
 -10   2   1       84.18      198.38     56.64 o 
  -9   2   1        0.25       32.35     17.83 o 
  -8   2   1     6393.79     6527.13    152.33 o 
  -7   2   1        5.37       15.88     16.66 o 
  -6   2   1    14642.67    14672.10    301.27 o 
  -5   2   1      418.77      423.48     26.21 o 
  -4   2   1     5116.71     4949.81    113.21 o 
  -3   2   1     1410.16     1571.13     39.29 o 
  -2   2   1    16380.45    16613.49    310.61 o 
  -1   2   1     1977.36     2023.20     42.98 o 
   0   2   1    26029.63    25056.10    458.40 o 
   1   2   1    14505.33    13792.35    303.34 o 
   2   2   1     3509.51     2839.46    109.00 o 
   4   2   1     1010.68      939.28     85.94 o 
   5   2   1      857.20      796.48     91.22 o 
   6   2   1      336.75      459.42     91.40 o 
   7   2   1     4807.55     4706.32    272.55 o 
 -10   3   1     4638.99     4808.60    260.17 o 
  -9   3   1      947.50      978.41     56.64 o 
  -8   3   1     7060.51     6941.59    165.75 o 
  -7   3   1      882.52      835.83     42.75 o 
  -6   3   1      685.91      684.40     41.55 o 
  -5   3   1     2300.47     2481.21     61.33 o 
  -4   3   1     8963.71     9255.00    185.74 o 
  -3   3   1    15408.08    15723.61    300.26 o 
  -2   3   1     8645.49     8666.09    155.61 o 
  -1   3   1    38239.45    37702.03    625.95 o 
   0   3   1     2141.46     2081.25     51.16 o 
   1   3   1     1723.97     1822.24     54.48 o 
   2   3   1       97.47      134.43     17.44 o 
   3   3   1     4368.71     4059.92    153.12 o 
 -10   4   1     1706.98     1700.61     77.78 o 
  -9   4   1      109.12      117.64     48.14 o 
  -8   4   1     1294.19     1252.91     56.13 o 
  -7   4   1     5723.55     5412.08    138.90 o 
  -6   4   1     3381.71     3314.47     95.81 o 
  -5   4   1    15893.27    16442.46    321.59 o 
  -4   4   1     7991.02     8398.17    175.23 o 
  -3   4   1     3964.68     4015.61     94.27 o 
  -2   4   1      957.03     1031.27     31.13 o 
  -1   4   1     1734.89     2039.98     55.30 o 
   0   4   1        6.86       -3.03     11.42 o 
   1   4   1    31972.64    30579.96    856.90 o 
   2   4   1      362.68      329.61     43.73 o 
   3   4   1    23305.77    22827.61    501.90 o 
   4   4   1     2738.73     2357.65    132.30 o 
 -10   5   1      628.82      596.47     59.82 o 
  -9   5   1    10611.33    10284.71    335.29 o 
  -8   5   1     2821.17     2712.24    106.19 o 
  -7   5   1    11126.89    11388.39    367.33 o 
  -6   5   1        2.50       -8.01     20.09 o 
  -5   5   1     3106.87     3188.17     86.75 o 
  -4   5   1       19.23       14.52     16.62 o 
  -3   5   1    15459.26    15604.28    391.12 o 
  -2   5   1     1436.74     1392.63     43.52 o 
  -1   5   1    27601.20    28001.46    527.50 o 
   0   5   1     2777.33     2644.94     76.94 o 
   1   5   1     4410.03     4142.85     95.00 o 
   2   5   1     1500.27     1411.81     52.87 o 
   3   5   1       53.94       16.88     21.53 o 
   4   5   1      230.24      232.84     27.63 o 
   5   5   1     2839.61     2508.28    132.85 o 
  -9   6   1     2658.17     2649.19    131.60 o 
  -8   6   1      261.88      343.79     56.71 o 
  -7   6   1     1191.42     1102.04     80.92 o 
  -6   6   1      785.84      749.69     74.10 o 
  -5   6   1    12497.30    12910.82    352.30 o 
  -4   6   1     2330.22     2276.52     81.32 o 
  -3   6   1    14647.46    14892.95    337.90 o 
  -2   6   1     2455.12     2502.20     80.13 o 
  -1   6   1      318.24      381.52     32.20 o 
   0   6   1     1859.95     1941.44     59.23 o 
   1   6   1     1273.39     1160.58     53.37 o 
   2   6   1     5227.59     4962.11    135.45 o 
   3   6   1      806.09      782.51     63.67 o 
   4   6   1     8555.45     7960.72    194.67 o 
   5   6   1      891.88      930.55     89.55 o 
   6   6   1      174.15      268.63     68.82 o 
  -9   7   1     2506.14     2331.63    128.80 o 
  -8   7   1      941.41     1098.01     88.08 o 
  -7   7   1     5675.95     6060.35    282.39 o 
  -6   7   1     2135.48     2109.98    135.94 o 
  -5   7   1     2920.33     3067.39    121.06 o 
  -4   7   1     1955.61     1973.43     89.90 o 
  -3   7   1     2654.61     2803.67    157.88 o 
  -2   7   1     5085.40     5195.45    167.23 o 
  -1   7   1     3400.89     3423.77    103.25 o 
   0   7   1    14487.96    14121.99    340.01 o 
   1   7   1     3509.67     3656.31    114.05 o 
   2   7   1     2584.07     2355.97     83.83 o 
   3   7   1       32.69       23.22     34.27 o 
   4   7   1      917.62      848.97     55.17 o 
   5   7   1        1.76      115.33     59.51 o 
   6   7   1     3456.60     3551.77    192.81 o 
  -9   8   1     2881.80     2621.25    145.02 o 
  -8   8   1      626.27      744.55    167.74 o 
  -7   8   1      107.97      117.80     53.71 o 
  -6   8   1      164.55      262.66     65.12 o 
  -5   8   1     1614.00     1601.73     86.45 o 
  -4   8   1    12600.91    12692.13    358.37 o 
  -3   8   1     2362.85     2271.80    101.70 o 
  -2   8   1    15246.07    15437.43    417.76 o 
  -1   8   1        1.26      -23.04     23.04 o 
   0   8   1     1245.86     1242.06    100.80 o 
   1   8   1        0.30       -1.90     28.81 o 
   2   8   1     4459.42     4167.57    149.18 o 
   3   8   1      109.58      247.42     36.53 o 
   4   8   1     9708.11     9598.20    240.89 o 
   5   8   1     1131.69     1248.13    105.60 o 
  -8   9   1     8059.86     7763.59    364.86 o 
  -7   9   1      901.03      855.66     94.61 o 
  -6   9   1    13714.05    14412.02    585.35 o 
  -5   9   1       44.33      139.34     40.71 o 
  -4   9   1     5175.34     4992.36    178.69 o 
  -3   9   1       86.27       98.19     50.68 o 
  -2   9   1      573.51      711.74     61.48 o 
  -1   9   1      979.22      945.23     94.61 o 
   0   9   1     9360.02     8567.23    361.52 o 
   1   9   1     1180.39     1427.10    106.15 o 
   2   9   1     4911.69     5103.83    233.77 o 
   3   9   1     1548.69     1557.22     79.49 o 
   4   9   1      512.17      566.86     48.26 o 
  -8  10   1     5046.25     4923.52    273.16 o 
  -7  10   1      146.30      149.54     61.84 o 
  -6  10   1      382.33      499.90     95.16 o 
  -5  10   1       51.53       77.99     38.03 o 
  -4  10   1     5515.01     5659.85    202.23 o 
  -3  10   1     1519.73     1696.83    107.06 o 
  -2  10   1     6860.16     6842.21    320.62 o 
  -1  10   1     3606.44     3586.30    200.40 o 
   0  10   1     1530.61     1514.25    117.55 o 
   1  10   1      297.52      399.03     73.98 o 
   2  10   1      770.77      716.25     74.65 o 
   3  10   1      949.33      941.53     80.41 o 
  -7  11   1      879.59     1093.07    117.98 o 
  -6  11   1     3684.88     4096.09    243.67 o 
  -5  11   1     5806.80     5817.65    215.64 o 
  -4  11   1     5340.00     5458.51    203.25 o 
  -3  11   1      980.51     1028.56    111.12 o 
  -2  11   1       23.54       94.07     63.54 o 
  -1  11   1      565.56      420.58     87.03 o 
   0  11   1      124.43      273.16     72.10 o 
   1  11   1     5418.80     4926.56    245.67 o 
  -5  12   1       10.95       68.73     43.85 o 
  -4  12   1      203.11      270.98     93.04 o 
  -3  12   1     3588.25     3671.08    227.40 o 
  -2  12   1      363.62      601.43    109.97 o 
  -1  12   1     9392.66     9161.44    414.69 o 
   0 -12   2       96.09      145.35     65.30 o 
   1 -12   2     7476.91     6927.42    332.58 o 
   2 -12   2      312.86      328.81     85.94 o 
   3 -12   2     5654.36     5993.17    309.39 o 
   4 -12   2      277.27      299.51     61.34 o 
   5 -12   2       21.30       41.94     40.78 o 
  -2 -11   2      299.39      284.63     68.70 o 
  -1 -11   2     6464.90     6388.74    294.77 o 
   0 -11   2      954.85      805.65     89.15 o 
   1 -11   2     1142.50      976.12     99.29 o 
   2 -11   2      307.69      366.20     81.93 o 
   3 -11   2     1620.63     1664.31     96.02 o 
   4 -11   2     2998.07     2636.44    126.31 o 
   5 -11   2     3005.25     2974.97    137.84 o 
   6 -11   2     6419.77     6170.08    319.53 o 
  -3 -10   2     1949.52     1962.93    121.80 o 
  -2 -10   2      129.36      182.49     53.95 o 
  -1 -10   2      510.67      587.17     71.92 o 
   0 -10   2     1942.35     1909.70    131.21 o 
   1 -10   2     5932.87     5583.52    268.61 o 
   2 -10   2     6551.01     6778.24    313.52 o 
   3 -10   2     4151.17     3950.13    153.37 o 
   4 -10   2     4406.88     4373.30    166.34 o 
   5 -10   2       54.17      102.21     39.69 o 
   6 -10   2        2.79      -10.68     42.48 o 
   7 -10   2        3.76        2.79     41.69 o 
  -4  -9   2      288.64      253.58     45.24 o 
  -3  -9   2     2846.13     2887.14    116.88 o 
  -2  -9   2     6601.92     6625.55    283.42 o 
  -1  -9   2     5145.46     4993.32    232.56 o 
   0  -9   2    12049.36    12356.36    487.03 o 
   1  -9   2     1600.74     1659.54    117.13 o 
   2  -9   2     1675.83     1737.80     86.69 o 
   3  -9   2       10.46       20.07     28.14 o 
   4  -9   2     2437.10     2482.64    111.09 o 
   5  -9   2      202.75      318.32     49.28 o 
   6  -9   2    14186.94    13703.84    558.83 o 
   7  -9   2       42.43       98.80     53.53 o 
   8  -9   2     5662.38     5573.68    286.57 o 
  -5  -8   2      750.30      710.03     69.97 o 
  -4  -8   2     8157.40     8610.30    259.31 o 
  -3  -8   2     1612.00     1659.16     78.00 o 
  -2  -8   2     6269.00     6218.59    201.48 o 
  -1  -8   2        2.60      -15.13     24.20 o 
   0  -8   2      177.47      204.52     53.83 o 
   1  -8   2      550.84      591.14     46.95 o 
   2  -8   2    13318.15    13644.10    373.84 o 
   3  -8   2      910.73      853.89     57.14 o 
   4  -8   2    10655.52    10120.53    294.32 o 
   5  -8   2     1041.31      987.89     64.01 o 
   6  -8   2     1417.23     1497.99    116.71 o 
   7  -8   2      275.58      266.79     68.09 o 
   8  -8   2     1032.18      969.40     86.92 o 
  -6  -7   2     6463.10     7085.33    333.61 o 
  -5  -7   2       71.16       74.40     33.21 o 
  -4  -7   2      229.83      271.16     38.07 o 
  -3  -7   2        0.62      -10.29     22.78 o 
  -2  -7   2     5498.03     5480.02    176.75 o 
  -1  -7   2     1570.53     1694.98     77.74 o 
   0  -7   2     7547.26     7669.22    188.92 o 
   1  -7   2     4125.29     4350.90    121.31 o 
   2  -7   2     7105.89     7267.62    214.95 o 
   3  -7   2      340.01      497.39     49.33 o 
   4  -7   2      568.39      616.09     59.69 o 
   5  -7   2     1014.55      975.93     59.96 o 
   6  -7   2     4078.24     4017.74    205.92 o 
   7  -7   2     6272.19     6206.00    286.33 o 
   8  -7   2     2091.74     2083.19    116.40 o 
   9  -7   2     4476.79     4439.26    187.35 o 
  -6  -6   2      732.06      768.87     67.85 o 
  -5  -6   2      265.51      318.80     37.76 o 
  -4  -6   2     6960.25     7221.08    211.13 o 
  -3  -6   2     2560.81     2583.36     93.62 o 
  -2  -6   2    13683.64    14539.71    400.45 o 
  -1  -6   2     2104.69     2047.48     64.98 o 
   0  -6   2     2903.92     3355.96     94.24 o 
   1  -6   2     2382.51     2677.71     81.15 o 
   2  -6   2     2077.16     1954.13     60.26 o 
   3  -6   2     9484.95     9581.51    266.29 o 
   4  -6   2     4330.77     4383.87    159.13 o 
   5  -6   2     8578.17     8195.80    376.24 o 
   6  -6   2      167.29      206.65     51.65 o 
   7  -6   2      388.54      507.24     63.82 o 
   8  -6   2       23.38       33.66     34.01 o 
   9  -6   2     1195.22     1058.83     79.77 o 
  -6  -5   2     9663.22     9661.03    407.41 o 
  -5  -5   2     2144.16     2117.20    112.27 o 
  -4  -5   2     3407.98     3551.01    214.57 o 
  -3  -5   2      826.44      825.55     40.95 o 
  -2  -5   2     1150.98     1234.89     53.82 o 
  -1  -5   2     8501.32     8553.77    194.54 o 
   0  -5   2     4988.07     5120.69    126.50 o 
   1  -5   2    28971.61    29445.31    620.63 o 
   2  -5   2     1313.73     1267.31     42.26 o 
   3  -5   2    11116.28    11668.73    311.73 o 
   4  -5   2        0.34       -8.83     11.64 o 
   5  -5   2      604.51      607.11     45.03 o 
   6  -5   2        1.74       -0.54     18.27 o 
   7  -5   2     6271.92     6504.09    224.77 o 
   8  -5   2      346.87      464.62     60.21 o 
   9  -5   2     6496.00     6734.14    195.93 o 
  -4  -4   2      863.24      944.66     78.99 o 
  -3  -4   2    19152.65    20364.18    532.50 o 
  -2  -4   2     2664.49     2556.23     83.56 o 
  -1  -4   2    36323.51    39824.30    819.94 o 
   0  -4   2     2460.73     2573.76     70.05 o 
   1  -4   2    13363.33    14176.85    308.16 o 
   2  -4   2       18.03       -4.22     10.93 o 
   3  -4   2    13421.35    14315.86    350.97 o 
   4  -4   2     1630.89     1613.79     55.45 o 
   5  -4   2    22294.45    23405.21    538.39 o 
   6  -4   2     3606.57     3772.51    117.71 o 
   7  -4   2     4456.34     4213.37    130.04 o 
   8  -4   2      237.18      307.90     39.78 o 
   9  -4   2        3.94      -19.34     29.64 o 
  -6  -3   2     1597.81     1810.11    154.27 o 
  -4  -3   2      286.18      355.76     34.23 o 
  -3  -3   2     3130.26     2920.97    146.02 o 
  -2  -3   2     2942.97     3269.15     96.69 o 
  -1  -3   2    15350.32    17258.49    360.57 o 
   0  -3   2      135.17      183.01     16.46 o 
   1  -3   2     6071.31     6053.33    122.80 o 
   2  -3   2     4281.46     4368.70    106.62 o 
   3  -3   2    15022.61    15919.27    342.75 o 
   4  -3   2     3619.56     3918.57    100.30 o 
   5  -3   2     2730.53     2952.79     91.83 o 
   6  -3   2      175.80      195.78     28.52 o 
   7  -3   2      717.59      683.82     41.94 o 
   8  -3   2     4481.62     4524.03    132.80 o 
   9  -3   2      337.57      362.35     40.00 o 
  -9  -2   2     6593.79     7423.31    423.43 o 
  -8  -2   2      182.92      226.73     92.25 o 
  -7  -2   2     9190.07    10410.60    523.44 o 
  -6  -2   2        7.19       39.45     68.82 o 
  -5  -2   2      495.04      712.19     97.41 o 
  -4  -2   2      959.27     1238.12    109.73 o 
  -3  -2   2     2030.99     2093.25     65.71 o 
  -2  -2   2     3763.50     3572.17    102.85 o 
  -1  -2   2     9149.25     9681.93    258.41 o 
   0  -2   2    20774.11    21841.22    400.13 o 
   1  -2   2     6051.54     6348.64    124.77 o 
   2  -2   2      159.74      247.57     16.09 o 
   3  -2   2     1036.97     1074.74     40.42 o 
   4  -2   2    12910.56    14226.59    327.53 o 
   5  -2   2     1012.43      978.42     42.19 o 
   6  -2   2    10975.97    11112.97    265.52 o 
   7  -2   2      829.88      810.82     41.63 o 
   8  -2   2     6688.17     6505.78    170.35 o 
   9  -2   2        8.78       -1.47     32.07 o 
  -9  -1   2     1475.23     1682.79    175.39 o 
  -8  -1   2      191.64      201.79     91.15 o 
  -7  -1   2     1042.43     1071.10    126.90 o 
  -6  -1   2      651.16      762.44    108.21 o 
  -5  -1   2    17232.69    18473.03    817.79 o 
  -4  -1   2    17406.43    18453.66    803.43 o 
  -3  -1   2     9429.53     9685.91    870.04 o 
  -2  -1   2    29077.98    30433.05    584.58 o 
  -1  -1   2      104.11      165.14     12.29 o 
   0  -1   2       57.70       79.77      7.45 o 
   1  -1   2     1348.15     1281.12     36.08 o 
   2  -1   2    25995.87    25810.63    495.66 o 
   3  -1   2     3298.71     3393.93     76.11 o 
   4  -1   2    28519.09    29020.98    558.66 o 
   5  -1   2       23.03       44.03     14.74 o 
   6  -1   2     3112.18     3307.27     92.23 o 
   7  -1   2        1.28       14.56     20.95 o 
   8  -1   2     2766.00     2576.16    114.59 o 
   9  -1   2      142.32      159.49     72.07 o 
  -9   0   2     4361.72     4578.26    303.87 o 
  -8   0   2     6230.35     6075.24    178.38 o 
  -7   0   2     6432.27     7026.16    386.47 o 
  -6   0   2     5691.65     5376.25    120.30 o 
  -5   0   2     2855.02     2996.38     62.98 o 
  -4   0   2     3081.21     2671.11     91.35 o 
  -3   0   2        1.94       -1.83     13.58 o 
  -2   0   2      651.74      701.75     40.19 o 
  -1   0   2     1901.93     1872.08     39.97 o 
   0   0   2    19470.73    16583.71    280.70 o 
   1   0   2        4.68       -7.22      8.07 o 
   2   0   2    33673.80    34726.31    748.39 o 
   3   0   2     3911.02     4350.68    105.50 o 
   4   0   2      217.35      310.08     23.74 o 
   5   0   2      610.38      545.35     79.75 o 
   6   0   2     3824.83     3846.47    226.07 o 
   7   0   2     2033.26     2001.04    154.51 o 
   8   0   2     1729.96     1808.53    155.36 o 
 -10   1   2     4196.33     4195.90    142.53 o 
  -9   1   2     1402.99     1431.81     71.39 o 
  -8   1   2     2139.53     2213.88     65.86 o 
  -7   1   2       12.10        5.44     17.07 o 
  -6   1   2      758.75      692.67     38.74 o 
  -5   1   2       47.13       53.54     16.84 o 
  -4   1   2    28089.08    27375.09    530.63 o 
  -3   1   2       19.70       12.93     15.32 o 
  -2   1   2    38621.18    37706.90    630.05 o 
  -1   1   2      343.01      324.29     15.59 o 
   0   1   2     2296.16     2175.20     62.34 o 
   1   1   2      191.96      166.58     26.36 o 
   2   1   2     4017.70     4169.49    152.12 o 
   3   1   2     4580.43     4530.56    218.72 o 
   4   1   2     6574.65     6709.60    317.53 o 
   5   1   2     4232.16     4163.21    227.52 o 
   6   1   2     4705.60     4887.72    267.64 o 
   7   1   2     1781.39     1770.85    147.47 o 
   8   1   2      459.78      468.70    104.08 o 
 -10   2   2       24.26       90.62     42.76 o 
  -9   2   2       50.28       68.79     22.90 o 
  -8   2   2     4103.97     4165.03    109.10 o 
  -7   2   2        4.50       17.41     19.53 o 
  -6   2   2    15674.01    15804.97    323.27 o 
  -5   2   2      342.72      359.40     50.21 o 
  -4   2   2     1492.90     1441.02     40.93 o 
  -3   2   2     2585.36     2745.93     60.88 o 
  -2   2   2    16846.91    16851.52    315.78 o 
  -1   2   2    13061.93    12812.84    219.44 o 
   0   2   2     9621.42     8544.32    196.49 o 
   1   2   2    14476.60    14633.19    445.04 o 
   2   2   2    12627.08    12018.69    266.06 o 
   3   2   2     5205.89     4678.76    172.84 o 
 -10   3   2     5266.78     5148.88    155.68 o 
  -9   3   2     2341.33     2274.12     76.37 o 
  -8   3   2     4893.63     4666.00    123.14 o 
  -7   3   2      256.11      261.66     33.47 o 
  -6   3   2      159.09      157.72     28.55 o 
  -5   3   2     1136.26     1179.71     43.72 o 
  -4   3   2     9317.01     9818.80    197.36 o 
  -3   3   2    18576.72    19060.44    359.75 o 
  -2   3   2    10625.37    10049.63    197.16 o 
  -1   3   2    13782.22    12400.91    217.29 o 
   0   3   2     6736.21     6543.45    131.93 o 
   1   3   2      786.79      933.67     44.80 o 
   2   3   2       44.05       33.02     17.84 o 
   3   3   2    11103.13    10439.07    275.71 o 
 -10   4   2     1637.46     1768.42    104.22 o 
  -9   4   2        0.56       42.88     26.26 o 
  -8   4   2      973.82      863.53     56.73 o 
  -7   4   2     3728.75     3590.45    137.14 o 
  -6   4   2     4539.89     4341.79    116.21 o 
  -5   4   2    16844.75    16624.41    299.32 o 
  -4   4   2     3317.61     3237.09     83.31 o 
  -3   4   2    17024.35    17204.59    331.09 o 
  -2   4   2      533.47      580.93     24.83 o 
  -1   4   2      685.26      819.75     44.66 o 
   0   4   2     1564.23     1609.98     47.16 o 
   1   4   2    24958.10    23189.53    658.78 o 
   2   4   2      108.36       86.84     29.17 o 
   3   4   2    17341.06    16273.95    365.03 o 
   4   4   2      367.59      351.42    105.39 o 
 -10   5   2     1563.63     1569.40     92.72 o 
  -9   5   2     9439.31     9319.89    309.95 o 
  -8   5   2     4630.44     4499.81    148.41 o 
  -7   5   2    14331.14    13723.39    748.60 o 
  -6   5   2      121.52      194.28     52.72 o 
  -5   5   2     1879.73     1740.15     61.06 o 
  -4   5   2      968.42     1136.08     46.78 o 
  -3   5   2    21875.67    21949.70    420.64 o 
  -2   5   2      371.64      363.37     27.62 o 
  -1   5   2    18238.10    18095.56    350.91 o 
   0   5   2      865.50      821.12     35.15 o 
   1   5   2     4517.59     4292.70     99.06 o 
   2   5   2     1554.00     1496.06     57.85 o 
   3   5   2      634.70      626.88    101.04 o 
   4   5   2      192.04      213.35     29.01 o 
   5   5   2     3217.09     2902.05    112.56 o 
  -9   6   2      786.22      989.16     79.57 o 
  -8   6   2       54.88       73.06     35.71 o 
  -7   6   2      796.86      814.29    145.11 o 
  -6   6   2      455.75      550.51     78.05 o 
  -5   6   2     9552.76     9675.76    392.48 o 
  -4   6   2     2702.40     2862.37    109.54 o 
  -3   6   2    10404.59    10035.00    308.69 o 
  -2   6   2      807.38      744.98     37.36 o 
  -1   6   2      650.89      601.94     34.35 o 
   0   6   2      317.89      464.42     36.00 o 
   1   6   2     2131.33     2101.05     77.05 o 
   2   6   2     7473.57     7096.68    182.66 o 
   3   6   2     1805.01     1552.56     60.99 o 
   4   6   2     5270.88     5256.08    138.32 o 
   5   6   2      642.31      670.75     72.25 o 
   6   6   2      274.65      500.38    107.72 o 
  -9   7   2     4462.73     4152.11    585.10 o 
  -8   7   2     1317.16     1369.34    109.54 o 
  -7   7   2    12090.52    12190.67    492.37 o 
  -6   7   2     2031.72     1996.55    132.85 o 
  -5   7   2     3627.49     3363.06    130.53 o 
  -4   7   2      515.62      649.72     62.87 o 
  -3   7   2      441.12      502.17     56.26 o 
  -2   7   2     5144.39     4865.11    160.36 o 
  -1   7   2     4134.25     4078.20    118.10 o 
   0   7   2    22417.70    21315.36    496.17 o 
   1   7   2     2818.44     2790.78     97.02 o 
   2   7   2     5125.35     4794.94    138.59 o 
   3   7   2      273.81      298.72     39.50 o 
   4   7   2      515.63      546.13     42.81 o 
   5   7   2       26.15      134.24     68.85 o 
  -9   8   2     4532.42     4304.27    350.18 o 
  -8   8   2      443.62      458.96     73.61 o 
  -7   8   2       29.57       58.69     44.61 o 
  -6   8   2      521.73      738.59     96.86 o 
  -5   8   2     3562.62     3626.22    142.46 o 
  -4   8   2    11168.78    11338.62    327.68 o 
  -3   8   2     1308.08     1226.33     81.32 o 
  -2   8   2    10313.32    10234.11    480.17 o 
  -1   8   2      778.76      824.16    106.33 o 
   0   8   2     1658.34     1767.27    123.75 o 
   1   8   2       78.51       60.63     34.14 o 
   2   8   2     2638.89     2366.84    101.77 o 
   3   8   2      373.69      437.05     50.30 o 
   4   8   2     5666.22     5470.87    177.89 o 
   5   8   2     1139.14     1725.55    285.45 o 
  -8   9   2     3653.09     3751.31    220.54 o 
  -7   9   2      668.88      744.78     87.33 o 
  -6   9   2    12060.25    12577.75    520.83 o 
  -5   9   2       14.06       25.14     33.90 o 
  -4   9   2     5760.78     5497.61    192.03 o 
  -3   9   2        1.03      -21.84     28.56 o 
  -2   9   2      318.82      330.82     84.60 o 
  -1   9   2      227.17      215.20     66.88 o 
   0   9   2     8323.34     7957.85    343.74 o 
   1   9   2     1794.66     1576.16    113.73 o 
   2   9   2     5002.02     4076.49    198.33 o 
   3   9   2     1069.24     1103.00     66.62 o 
   4   9   2      883.76      850.55     57.14 o 
  -8  10   2     6312.17     6176.75    319.53 o 
  -7  10   2       26.21       95.71     51.59 o 
  -6  10   2      200.06      296.89     77.99 o 
  -5  10   2       47.15      115.48     40.76 o 
  -4  10   2     4562.88     4384.57    169.93 o 
  -3  10   2      580.89      706.08     60.99 o 
  -2  10   2     8829.26     8651.65    386.29 o 
  -1  10   2     2933.87     2944.03    178.49 o 
   0  10   2     1094.02      970.24     98.13 o 
   1  10   2      175.78      231.04     63.06 o 
   2  10   2      451.91      656.23     90.31 o 
  -6  11   2     4886.58     5061.10    280.20 o 
  -5  11   2     5854.74     5952.59    241.57 o 
  -4  11   2     2675.37     2900.92    215.75 o 
  -3  11   2      724.97      763.77     96.80 o 
  -2  11   2       70.43      130.78     67.36 o 
  -1  11   2      360.19      673.16    103.23 o 
   0  11   2      285.51      535.52     89.88 o 
   1  11   2     5127.51     5178.96    255.14 o 
  -4  12   2       89.07      218.06     86.48 o 
  -3  12   2     2552.78     2660.67    186.56 o 
  -2  12   2      415.71      609.62    107.18 o 
   0 -12   3      362.68      335.13     80.29 o 
   1 -12   3     7933.20     8521.72    388.17 o 
   2 -12   3       46.68       40.78     52.19 o 
   3 -12   3     5111.02     5223.45    280.32 o 
   4 -12   3      482.68      604.57     87.88 o 
   5 -12   3      105.54      169.99     50.48 o 
  -2 -11   3      138.25      182.61     60.51 o 
  -1 -11   3     6666.24     6334.91    293.55 o 
   0 -11   3     1188.06     1415.03    116.28 o 
   1 -11   3      441.36      512.46     89.21 o 
   2 -11   3     1104.98      898.26     97.28 o 
   3 -11   3     1752.91     1769.60     97.98 o 
   4 -11   3     1341.45     1364.77     87.35 o 
   5 -11   3     3251.44     3387.90    148.75 o 
   6 -11   3     4850.11     4696.42    265.03 o 
  -3 -10   3     3932.43     3632.67    183.04 o 
  -2 -10   3       48.06       50.01     39.21 o 
  -1 -10   3      265.68      363.10     71.43 o 
   0 -10   3     1866.09     1742.02    124.53 o 
   1 -10   3     6001.41     5879.44    279.17 o 
   2 -10   3     7036.61     7046.35    227.61 o 
   3 -10   3     5590.75     5560.45    193.94 o 
   4 -10   3     4523.20     4414.39    166.99 o 
   5 -10   3      372.15      443.09     62.66 o 
   6 -10   3       30.57       55.53     52.56 o 
   7 -10   3        1.23        1.70     45.82 o 
  -5  -9   3      288.74      372.29     56.00 o 
  -4  -9   3       31.67       41.71     33.15 o 
  -3  -9   3     2760.08     2703.58    111.79 o 
  -2  -9   3     5947.27     5958.76    261.93 o 
  -1  -9   3     6711.39     6853.56    297.44 o 
   0  -9   3    11062.62    11338.18    453.83 o 
   1  -9   3     1301.35     1419.40    106.63 o 
   2  -9   3     2165.41     2237.02    100.26 o 
   3  -9   3      140.59      223.93     42.76 o 
   4  -9   3     2447.33     2472.32    110.05 o 
   5  -9   3       68.09       74.99     30.66 o 
   6  -9   3    12664.12    12187.58    507.24 o 
   7  -9   3       92.34       75.56     53.41 o 
   8  -9   3     4062.23     3843.92    223.09 o 
  -5  -8   3      574.11      619.70     55.91 o 
  -4  -8   3     6274.91     6812.03    214.52 o 
  -3  -8   3     1528.85     1510.70     74.08 o 
  -2  -8   3     5871.59     6056.06    197.84 o 
  -1  -8   3       47.64       69.39     30.34 o 
   0  -8   3      143.70      128.60     45.21 o 
   1  -8   3       14.41      -20.79     20.79 o 
   2  -8   3    11291.86    10885.81    307.75 o 
   3  -8   3      162.19      212.68     38.53 o 
   4  -8   3    12940.72    13090.10    365.11 o 
   5  -8   3     2335.62     2299.99    146.38 o 
   6  -8   3      967.69      971.21     93.16 o 
   7  -8   3       89.54      107.24     53.41 o 
   8  -8   3     1664.00     1606.74    105.64 o 
  -6  -7   3     6665.39     7208.71    339.86 o 
  -5  -7   3      415.66      417.97     49.71 o 
  -4  -7   3      772.87      718.31     46.77 o 
  -3  -7   3       94.09      126.38     30.72 o 
  -2  -7   3     6641.03     7077.23    217.79 o 
  -1  -7   3       41.99       43.10     26.87 o 
   0  -7   3     7569.40     7813.34    191.16 o 
   1  -7   3     3518.61     3733.43    127.20 o 
   2  -7   3     5882.25     6146.33    187.92 o 
   3  -7   3       53.12       74.91     27.09 o 
   4  -7   3      387.56      474.50     50.36 o 
   5  -7   3      379.27      415.84     70.46 o 
   6  -7   3     2021.56     1974.64    130.85 o 
   7  -7   3     4878.75     4584.09    230.25 o 
   8  -7   3     2083.89     2194.48    118.72 o 
   9  -7   3     4199.33     4203.31    177.93 o 
  -7  -6   3       14.10        7.10     35.20 o 
  -6  -6   3     1935.63     1876.63    114.16 o 
  -5  -6   3       72.13       57.25     44.27 o 
  -4  -6   3     7582.44     7931.22    419.45 o 
  -3  -6   3     5097.86     5287.86    163.84 o 
  -2  -6   3    13600.05    13689.02    379.02 o 
  -1  -6   3     2460.89     2413.67     73.85 o 
   0  -6   3      917.50      818.36     38.64 o 
   1  -6   3     1897.73     2176.42     70.61 o 
   2  -6   3     2966.26     3072.94    116.00 o 
   3  -6   3     7745.92     8109.23    231.56 o 
   4  -6   3     8199.32     8149.95    234.82 o 
   5  -6   3    10296.91    10685.89    424.10 o 
   6  -6   3      269.88      397.57     65.91 o 
   7  -6   3      294.64      377.34     57.76 o 
   8  -6   3       34.87       43.28     38.56 o 
   9  -6   3      568.18      642.51     73.51 o 
  -6  -5   3     6935.34     6983.19    303.93 o 
  -5  -5   3      855.96      914.29     47.20 o 
  -4  -5   3     5918.01     6675.84    364.59 o 
  -3  -5   3     1908.62     2102.67     75.95 o 
  -2  -5   3     2804.24     2982.67     86.88 o 
  -1  -5   3     6960.58     7034.75    164.49 o 
   0  -5   3     5265.12     5651.54    138.09 o 
   1  -5   3    20098.25    20476.27    440.67 o 
   2  -5   3     1609.29     1645.77     50.16 o 
   3  -5   3    15794.12    16412.82    362.05 o 
   4  -5   3       59.24       95.88     20.49 o 
   5  -5   3     1299.90     1342.95     69.74 o 
   6  -5   3      128.44      152.96     65.91 o 
   7  -5   3     5989.99     6264.19    218.19 o 
   8  -5   3       76.33       38.62     34.37 o 
   9  -5   3     4538.20     4629.10    175.97 o 
  -6  -4   3      206.25      251.92     42.30 o 
  -5  -4   3      532.61      546.60     37.98 o 
  -4  -4   3      557.22      623.86     58.96 o 
  -3  -4   3    15922.45    17010.39    450.66 o 
  -2  -4   3     6864.68     7662.85    215.08 o 
  -1  -4   3    14803.70    15619.70    333.27 o 
   0  -4   3     2970.46     3346.30    106.12 o 
   1  -4   3    12256.62    13301.76    257.42 o 
   2  -4   3       88.49       71.84     16.02 o 
   3  -4   3    12276.15    13081.58    356.25 o 
   4  -4   3     1166.81     1243.68     47.95 o 
   5  -4   3    13234.85    13892.01    334.72 o 
   6  -4   3     4095.28     4344.26    130.67 o 
   7  -4   3     3195.13     3334.37    108.93 o 
   8  -4   3       20.47       50.73     33.56 o 
   9  -4   3        2.43       15.72     36.47 o 
  -7  -3   3     2964.96     3728.98    251.50 o 
  -6  -3   3     1067.51     1144.05    127.57 o 
  -5  -3   3    13038.39    14198.45    493.64 o 
  -4  -3   3      615.54      593.56     36.23 o 
  -3  -3   3    12618.83    13851.43    368.80 o 
  -2  -3   3      258.45      240.67     20.49 o 
  -1  -3   3    13148.13    14071.33    299.32 o 
   0  -3   3     2196.88     2333.69     62.28 o 
   1  -3   3     5770.08     5861.60    136.25 o 
   2  -3   3     4821.40     5109.38    122.55 o 
   3  -3   3    16130.90    18052.00    386.97 o 
   4  -3   3     1292.17     1239.02     41.35 o 
   5  -3   3      800.63      845.33     42.80 o 
   6  -3   3      530.60      571.52     47.75 o 
   7  -3   3      568.55      536.15     37.88 o 
   8  -3   3     3721.90     3606.15    111.39 o 
   9  -3   3     2036.30     1886.19     81.49 o 
  -9  -2   3     5641.36     6664.27    397.15 o 
  -8  -2   3     1433.27     1571.24    163.86 o 
  -7  -2   3     7458.90     8247.34    440.60 o 
  -6  -2   3        0.35        7.77     65.36 o 
  -5  -2   3       19.22       47.65     33.68 o 
  -4  -2   3      357.61      377.53     18.48 o 
  -3  -2   3    13016.71    13717.87    272.43 o 
  -2  -2   3    16329.71    16762.59    602.63 o 
  -1  -2   3    23997.93    25620.55    603.58 o 
   0  -2   3     8319.91     8543.04    164.36 o 
   1  -2   3    13300.88    13485.74    253.64 o 
   2  -2   3      145.55      194.65     17.41 o 
   3  -2   3     3894.84     4539.85     97.81 o 
   4  -2   3     5558.80     5949.34    150.75 o 
   5  -2   3     2761.45     2907.24     86.57 o 
   6  -2   3    12230.02    12139.06    288.25 o 
   7  -2   3      702.58      587.51     36.33 o 
   8  -2   3     4715.42     4445.67    125.82 o 
   9  -2   3       23.42       59.96     41.51 o 
  -9  -1   3     1479.13     1662.27    177.58 o 
  -8  -1   3        0.20      -62.45     62.45 o 
  -7  -1   3      746.73      804.01    130.30 o 
  -6  -1   3     1380.93     1240.20     87.68 o 
  -5  -1   3    10942.81    11037.98    225.09 o 
  -4  -1   3    20146.07    21024.67    498.43 o 
  -3  -1   3    21799.09    21962.97    427.89 o 
  -2  -1   3    10660.06    10429.88    399.84 o 
  -1  -1   3     7534.46     7420.86    178.87 o 
   0  -1   3      711.60      791.04     22.18 o 
   1  -1   3     3489.91     3310.64     69.53 o 
   2  -1   3    24997.41    25550.25    492.32 o 
   3  -1   3     3374.44     3585.79     81.49 o 
   4  -1   3    10222.42    10269.29    208.96 o 
   5  -1   3        0.90       -5.41     11.60 o 
   6  -1   3     2424.72     2442.29     74.39 o 
   7  -1   3      824.94      794.24     53.52 o 
   8  -1   3     1151.65     1066.82     70.37 o 
   9  -1   3       53.85       28.65     38.78 o 
  -9   0   3     4340.69     4023.83    132.18 o 
  -8   0   3     5520.72     5316.32    223.57 o 
  -7   0   3     7100.49     7021.90    156.43 o 
  -6   0   3     6442.30     6044.32    136.57 o 
  -5   0   3     4943.22     4898.46    112.33 o 
  -4   0   3     2584.98     2573.02     88.20 o 
  -3   0   3      778.49      824.64     40.83 o 
  -2   0   3    40801.62    40295.07    895.65 o 
  -1   0   3      202.79      287.71     16.18 o 
   0   0   3    21440.16    19008.40    439.89 o 
   1   0   3       25.41       28.29     14.69 o 
   2   0   3    30576.79    30121.57    742.78 o 
   3   0   3     1261.55     1328.01     37.67 o 
   4   0   3       79.44      151.99     15.27 o 
   5   0   3      219.66      230.82     19.50 o 
   6   0   3     4996.44     4904.98    169.85 o 
   7   0   3     1298.45     1252.38    119.13 o 
 -10   1   3     4981.47     5184.38    168.38 o 
  -9   1   3      889.04      980.91     63.10 o 
  -8   1   3     5164.72     5136.24    125.09 o 
  -7   1   3      668.61      663.75     36.54 o 
  -6   1   3      126.13       84.94     25.19 o 
  -5   1   3     2002.22     2035.57     69.09 o 
  -4   1   3    39681.95    39932.54   1215.62 o 
  -3   1   3      123.78      150.68     20.20 o 
  -2   1   3    57515.33    57726.38    983.69 o 
  -1   1   3      102.25      213.22     23.10 o 
   0   1   3      279.91      442.95     50.57 o 
   1   1   3      240.91      363.50     39.83 o 
   2   1   3    11778.23    11454.16    256.88 o 
   3   1   3     2141.14     1964.51     49.36 o 
   4   1   3     6625.83     6291.19    200.34 o 
   5   1   3     4022.99     3976.83    216.42 o 
   6   1   3     2660.70     2624.68    171.02 o 
   7   1   3     3087.07     3050.84    195.60 o 
 -10   2   3        0.42       28.27     44.80 o 
  -9   2   3      231.64      305.74     55.51 o 
  -8   2   3     3029.10     3074.84     89.31 o 
  -7   2   3      111.11      142.95     37.75 o 
  -6   2   3    15620.99    14866.76    307.41 o 
  -5   2   3     2362.75     2288.46     67.32 o 
  -4   2   3     5594.68     5508.70    110.00 o 
  -3   2   3      136.61      183.01     21.25 o 
  -2   2   3      173.68      235.98     22.30 o 
  -1   2   3     4957.99     4326.83     84.43 o 
   0   2   3     8674.46     8144.75    185.61 o 
   1   2   3    25895.59    25542.00    682.39 o 
   2   2   3    15710.52    15217.17    437.36 o 
   3   2   3     4775.64     4444.02    109.29 o 
 -10   3   3     6113.53     5637.79    169.19 o 
  -9   3   3     1397.54     1407.63     59.21 o 
  -8   3   3     4844.24     4676.62    124.80 o 
  -7   3   3      146.58      199.00     44.58 o 
  -6   3   3      512.77      642.53     66.27 o 
  -5   3   3        6.23        7.89     16.86 o 
  -4   3   3     4694.31     4704.32    111.83 o 
  -3   3   3    13925.45    14305.57    277.47 o 
  -2   3   3    10918.57    10054.71    167.49 o 
  -1   3   3     7731.57     7032.49    150.28 o 
   0   3   3     6744.41     6168.66    127.85 o 
   1   3   3     1237.99     1079.30     44.65 o 
   2   3   3        9.61       17.34     20.73 o 
   3   3   3     5762.66     5411.38    132.95 o 
   4   3   3      794.77      795.96     47.87 o 
 -10   4   3      791.79      895.38    115.23 o 
  -9   4   3       50.58       62.87     27.11 o 
  -8   4   3      958.88      904.94     64.36 o 
  -7   4   3     2279.90     2194.51     89.39 o 
  -6   4   3     4922.58     4883.09    128.50 o 
  -5   4   3    14195.49    13992.54    257.97 o 
  -4   4   3       64.33      114.82     24.48 o 
  -3   4   3    16580.88    16426.80    320.12 o 
  -2   4   3      545.35      573.76     28.61 o 
  -1   4   3      146.78      190.76     25.31 o 
   0   4   3     1960.26     1870.10     54.39 o 
   1   4   3    10968.00     9739.55    218.09 o 
   2   4   3      350.05      349.75     35.92 o 
   3   4   3    12011.06    11357.49    262.71 o 
   4   4   3      551.01      468.64     32.24 o 
   5   4   3     2936.38     2827.79    107.94 o 
 -10   5   3     2093.48     1882.38    105.20 o 
  -9   5   3     5310.16     4907.86    532.76 o 
  -8   5   3     3322.06     3227.99    351.15 o 
  -7   5   3    14490.85    14125.44    488.39 o 
  -6   5   3      399.57      455.79     54.65 o 
  -5   5   3     1023.77     1072.61     56.62 o 
  -4   5   3       34.21      -19.40     23.98 o 
  -3   5   3     9873.23     9354.86    178.84 o 
  -2   5   3      414.30      443.71     42.42 o 
  -1   5   3    14545.74    13422.35    268.00 o 
   0   5   3      889.79      917.69     38.93 o 
   1   5   3     5943.85     5647.63    150.71 o 
   2   5   3      154.58      205.32     61.84 o 
   3   5   3     1092.19     1016.67     50.07 o 
   4   5   3     1577.22     1617.90     64.57 o 
   5   5   3     2240.76     2061.15    146.11 o 
   6   5   3     1492.30     1393.95     75.41 o 
  -9   6   3      341.50      523.24    153.03 o 
  -8   6   3      219.42      233.76     51.74 o 
  -7   6   3     1169.62     1227.88     85.20 o 
  -6   6   3        0.63      -15.42     35.20 o 
  -5   6   3    12899.45    12858.44    354.65 o 
  -4   6   3     1968.44     2018.10     89.57 o 
  -3   6   3    10447.20    10255.68    286.60 o 
  -2   6   3      590.12      601.12     39.47 o 
  -1   6   3      144.84      102.50     28.17 o 
   0   6   3       69.28       63.68     23.81 o 
   1   6   3     2817.72     2703.44     92.44 o 
   2   6   3     8826.15     8464.55    213.69 o 
   3   6   3     2814.39     2635.39     87.21 o 
   4   6   3     3450.65     3284.36     98.00 o 
   5   6   3      241.89      416.94     64.85 o 
   6   6   3      612.69      712.50    113.82 o 
  -9   7   3     3976.56     4005.76    403.49 o 
  -8   7   3     1332.40     1446.43    102.14 o 
  -7   7   3    14330.83    13725.08    544.75 o 
  -6   7   3     3614.77     3499.09    190.44 o 
  -5   7   3     1580.01     1674.67     88.50 o 
  -4   7   3      134.40      220.53     91.64 o 
  -3   7   3       44.86       33.94     34.43 o 
  -2   7   3     5269.75     4905.84    162.45 o 
  -1   7   3     4718.75     4139.07    141.93 o 
   0   7   3    19447.93    18785.31    525.92 o 
   1   7   3     2296.37     2254.23     87.20 o 
   2   7   3     6886.46     6313.24    173.50 o 
   3   7   3      835.11      656.81     45.27 o 
   4   7   3       48.65       33.72     35.71 o 
   5   7   3       14.39      150.42     76.53 o 
  -9   8   3     4472.01     4699.70    209.65 o 
  -8   8   3      492.35      677.32    127.39 o 
  -7   8   3       19.57       40.60     40.30 o 
  -6   8   3     2126.79     1990.66    137.95 o 
  -5   8   3     3097.90     3240.42    134.18 o 
  -4   8   3     8480.41     8252.79    254.98 o 
  -3   8   3     1749.80     1631.99     87.22 o 
  -2   8   3     8298.20     8010.62    244.10 o 
  -1   8   3     1177.79     1098.53    101.96 o 
   0   8   3      857.32      700.72     82.84 o 
   1   8   3       13.02       62.73     39.04 o 
   2   8   3     3094.41     3246.78    127.57 o 
   3   8   3      311.72      403.49     52.15 o 
   4   8   3     3592.71     3652.52    132.80 o 
  -8   9   3     1092.52     1544.84    127.51 o 
  -7   9   3     1659.06     1605.71    130.00 o 
  -6   9   3    10666.53    11077.15    471.01 o 
  -5   9   3       84.24       86.63     40.98 o 
  -4   9   3     6298.28     6115.05    208.60 o 
  -3   9   3       12.54       -8.23     30.89 o 
  -2   9   3      679.99      774.88    110.39 o 
  -1   9   3       42.43      166.59     67.06 o 
   0   9   3     6519.45     5948.02    277.71 o 
   1   9   3      801.72      751.69     79.93 o 
   2   9   3     4725.02     4716.88    223.40 o 
   3   9   3      454.80      696.77     65.97 o 
  -7  10   3        1.85       58.44     42.18 o 
  -6  10   3       45.49       60.81     46.67 o 
  -5  10   3      193.93      265.93     76.77 o 
  -4  10   3     2989.54     3122.28    137.84 o 
  -3  10   3      487.11      722.26    114.70 o 
  -2  10   3     9437.87     9076.96    403.58 o 
  -1  10   3     2227.46     2238.27    153.12 o 
   0  10   3      992.73     1094.28    103.90 o 
   1  10   3       97.46      225.88     57.65 o 
   2  10   3      159.18      277.05     61.60 o 
  -6  11   3     6744.21     6339.03    323.90 o 
  -5  11   3     4346.66     4314.58    236.02 o 
  -4  11   3     2231.83     2288.22    171.14 o 
  -3  11   3      850.94      942.32    107.12 o 
  -2  11   3      269.95      411.05     94.13 o 
  -1  11   3      441.83      662.30    105.05 o 
   0  11   3      338.67      598.70     97.89 o 
  -3  12   3     2238.25     2532.19    180.79 o 
   0 -12   4      239.22      234.20     75.19 o 
   1 -12   4     8573.45     8672.77    393.45 o 
   2 -12   4        8.04       43.70     48.98 o 
   3 -12   4     3992.45     4116.84    238.14 o 
   4 -12   4      538.68      629.48     77.83 o 
  -2 -11   4       58.71       55.47     48.61 o 
  -1 -11   4     7126.04     7005.28    317.59 o 
   0 -11   4      988.08     1006.65     98.32 o 
   1 -11   4      223.45      307.88     75.13 o 
   2 -11   4     1183.39     1213.90    112.64 o 
   3 -11   4     1887.04     1905.78    102.85 o 
   4 -11   4      900.48      993.91     75.80 o 
   5 -11   4     4831.54     4880.62    268.49 o 
   6 -11   4     3144.39     3218.95    209.07 o 
  -4 -10   4      734.53      661.75     74.59 o 
  -3 -10   4     4661.50     4948.04    231.71 o 
  -2 -10   4        3.94        7.71     38.11 o 
  -1 -10   4       15.95       -0.12     41.94 o 
   0 -10   4     1161.04     1266.76    104.75 o 
   1 -10   4     5164.63     5468.09    265.21 o 
   2 -10   4     6591.61     6635.55    218.24 o 
   3 -10   4     5726.86     5827.16    217.27 o 
   4 -10   4     5778.97     5682.15    199.51 o 
   5 -10   4      786.40      765.29     91.46 o 
   6 -10   4       15.91       -4.86     44.00 o 
   7 -10   4       50.67       54.68     58.26 o 
  -5  -9   4      389.98      469.82     63.61 o 
  -4  -9   4      150.73      200.74     44.04 o 
  -3  -9   4     2348.62     2252.17    130.30 o 
  -2  -9   4     3685.92     3949.16    193.36 o 
  -1  -9   4     6867.27     6716.52    293.49 o 
   0  -9   4    10125.61     9806.69    402.25 o 
   1  -9   4     1053.87     1041.47     64.82 o 
   2  -9   4     2688.93     2626.48    111.19 o 
   3  -9   4      352.77      415.37     54.05 o 
   4  -9   4     2084.80     2131.31    100.52 o 
   5  -9   4      194.81      201.12     63.30 o 
   6  -9   4    10162.84     9627.47    421.24 o 
   7  -9   4       82.04      159.19     61.54 o 
   8  -9   4     3380.57     3558.40    215.60 o 
  -6  -8   4     2115.57     2406.02    159.67 o 
  -5  -8   4     1751.36     1777.44     85.36 o 
  -4  -8   4     6321.91     6814.50    216.41 o 
  -3  -8   4     1933.18     2093.00     96.89 o 
  -2  -8   4     4588.34     4915.21    168.21 o 
  -1  -8   4       10.98       14.57     34.05 o 
   0  -8   4      176.04      177.64     50.55 o 
   1  -8   4      297.07      440.89     49.28 o 
   2  -8   4     9129.69     8812.16    258.94 o 
   3  -8   4      477.58      587.83     57.61 o 
   4  -8   4    14438.65    14460.29    397.96 o 
   5  -8   4      968.76      945.05     90.91 o 
   6  -8   4     1369.58     1278.84    108.39 o 
   7  -8   4      100.51      175.09     63.12 o 
   8  -8   4      954.04     1077.44     86.36 o 
  -6  -7   4     5178.64     5418.81    268.91 o 
  -5  -7   4      110.27      102.99     36.16 o 
  -4  -7   4      807.57      735.00    139.89 o 
  -3  -7   4      166.52      229.87     78.99 o 
  -2  -7   4     6010.56     6375.74    200.76 o 
  -1  -7   4        6.21       14.55     24.32 o 
   0  -7   4    11194.09    11571.77    267.94 o 
   1  -7   4     4072.62     3978.42    134.81 o 
   2  -7   4     4371.35     4658.26    153.01 o 
   3  -7   4       56.13       76.78     27.66 o 
   4  -7   4      244.68      229.68     39.32 o 
   5  -7   4     1942.58     2000.13    130.91 o 
   6  -7   4     1933.77     1790.57    125.69 o 
   7  -7   4     5149.31     5077.04    244.27 o 
   8  -7   4     3096.48     2969.44    140.22 o 
  -7  -6   4        0.08       -8.30     26.59 o 
  -6  -6   4     1710.36     1600.82    247.16 o 
  -5  -6   4      449.55      497.78     40.44 o 
  -4  -6   4     8323.08     8836.03    267.52 o 
  -3  -6   4     6459.21     6963.81    208.50 o 
  -2  -6   4    13394.67    13221.40    369.24 o 
  -1  -6   4     2130.32     2290.42     71.62 o 
   0  -6   4     1386.92     1392.47     53.04 o 
   1  -6   4     1491.79     1580.25     58.69 o 
   2  -6   4     4272.64     4499.24    144.07 o 
   3  -6   4     9306.87     9570.30    267.90 o 
   4  -6   4     8009.59     8053.79    234.21 o 
   5  -6   4    14820.36    15304.09    582.25 o 
   6  -6   4      551.59      518.71     65.73 o 
   7  -6   4      595.91      725.82     74.44 o 
   8  -6   4       47.20       64.89     40.39 o 
   9  -6   4      959.64      911.61     89.09 o 
  -7  -5   4     1311.20     1366.97     62.30 o 
  -6  -5   4     6507.49     6801.12    300.96 o 
  -5  -5   4     1207.20     1369.01     62.11 o 
  -4  -5   4     9856.90    10846.21    380.46 o 
  -3  -5   4     2006.66     1982.41     75.63 o 
  -2  -5   4      301.54      316.93     27.17 o 
  -1  -5   4     4050.05     4567.63    115.22 o 
   0  -5   4     1616.27     1541.48     53.16 o 
   1  -5   4    13755.46    14518.69    320.11 o 
   2  -5   4     1686.71     1579.06     66.68 o 
   3  -5   4    16099.89    17279.90    379.72 o 
   4  -5   4       52.77       51.05     19.01 o 
   5  -5   4      751.08      809.90     72.58 o 
   6  -5   4      500.28      526.35     85.66 o 
   7  -5   4     6239.71     6265.98    216.51 o 
   8  -5   4        9.77       25.71     34.68 o 
   9  -5   4     5152.24     4896.94    228.80 o 
  -7  -4   4     4829.90     4725.84    154.81 o 
  -6  -4   4      284.60      347.80     33.98 o 
  -5  -4   4      494.31      554.27     42.52 o 
  -4  -4   4      941.54     1004.72     48.16 o 
  -3  -4   4    17886.56    19356.03    515.37 o 
  -2  -4   4     4825.45     4956.63    119.30 o 
  -1  -4   4    15193.63    15352.82    330.23 o 
   0  -4   4      267.13      290.10     21.97 o 
   1  -4   4    16930.82    18798.13    357.66 o 
   2  -4   4       29.71       29.51     14.36 o 
   3  -4   4     1952.57     1869.24     61.11 o 
   4  -4   4       60.49       73.42     19.94 o 
   5  -4   4     6686.20     7194.54    189.64 o 
   6  -4   4     2009.96     1971.70     75.63 o 
   7  -4   4     4233.66     4375.98    146.81 o 
   8  -4   4      671.54      574.06     62.93 o 
   9  -4   4       36.14       55.23     43.88 o 
  -8  -3   4       84.38      144.80     88.97 o 
  -7  -3   4     3508.29     3596.68    447.73 o 
  -6  -3   4     1455.18     1433.75     58.61 o 
  -5  -3   4    11539.86    11465.43    483.90 o 
  -4  -3   4      137.16      131.65     22.42 o 
  -3  -3   4    12085.55    12569.92    284.77 o 
  -2  -3   4      142.96      188.15     25.97 o 
  -1  -3   4     7464.11     7791.45    183.90 o 
   0  -3   4     1661.90     1738.52     46.00 o 
   1  -3   4    13578.85    14029.16    303.85 o 
   2  -3   4     4161.60     4576.09    112.39 o 
   3  -3   4    12939.20    13432.27    294.31 o 
   4  -3   4     2721.52     2962.28     75.00 o 
   5  -3   4      385.70      407.25     31.30 o 
   6  -3   4       43.13       38.50     23.62 o 
   7  -3   4       27.43        7.71     25.20 o 
   8  -3   4     1688.24     1635.85     75.30 o 
  -9  -2   4     4639.92     5404.91    350.30 o 
  -8  -2   4        0.63       31.89     41.53 o 
  -7  -2   4     4985.97     5416.52    201.43 o 
  -6  -2   4       17.20       22.65     21.13 o 
  -5  -2   4       36.08       30.16     23.54 o 
  -4  -2   4     1247.80     1351.92     88.93 o 
  -3  -2   4    11955.63    12203.18    248.00 o 
  -2  -2   4     4181.03     3945.99     99.16 o 
  -1  -2   4    13636.31    13305.99    251.36 o 
   0  -2   4     9425.19     9662.45    232.19 o 
   1  -2   4     8466.92     8218.89    187.34 o 
   2  -2   4     1621.58     1671.59     51.88 o 
   3  -2   4     1776.98     1931.49     46.13 o 
   4  -2   4     5443.42     5328.75    169.17 o 
   5  -2   4     1358.62     1303.69     51.03 o 
   6  -2   4    13463.25    13302.25    313.67 o 
   7  -2   4      806.57      803.93     42.46 o 
   8  -2   4     2855.93     2707.72     99.33 o 
   9  -2   4       26.90       14.14     41.75 o 
  -9  -1   4     2472.38     2405.57     94.69 o 
  -8  -1   4       80.79       96.26     44.05 o 
  -7  -1   4     1232.04     1150.87     44.03 o 
  -6  -1   4     1008.48     1000.28     57.17 o 
  -5  -1   4     6997.64     7009.67    229.59 o 
  -4  -1   4     5201.89     5041.36    193.06 o 
  -3  -1   4    14011.50    13733.58    642.03 o 
  -2  -1   4     1252.73     1224.21     35.29 o 
  -1  -1   4     1221.13     1161.17     33.18 o 
   0  -1   4      190.57      287.89     19.57 o 
   1  -1   4     2853.68     2658.65     60.97 o 
   2  -1   4    17467.45    17556.74    298.55 o 
   3  -1   4      988.77      911.25     31.48 o 
   4  -1   4     6536.55     6282.27    135.33 o 
   5  -1   4       37.07       25.12     16.49 o 
   6  -1   4     3486.11     3453.57     85.63 o 
   7  -1   4      307.40      266.38     32.50 o 
   8  -1   4      673.35      676.20     64.09 o 
  -9   0   4     4937.96     4541.73    147.36 o 
  -8   0   4     4408.82     4186.38    105.30 o 
  -7   0   4     8345.54     8110.16    179.98 o 
  -6   0   4     7698.86     7454.28    175.40 o 
  -5   0   4      893.71      851.21     58.05 o 
  -4   0   4     5278.54     5330.37    158.98 o 
  -3   0   4      497.29      471.16     30.18 o 
  -2   0   4     7860.79     7668.18    161.29 o 
  -1   0   4     1101.56     1029.43     34.37 o 
   0   0   4     3834.67     3700.14     76.94 o 
   1   0   4      537.79      531.62     26.23 o 
   2   0   4    37457.36    37342.85    712.60 o 
   3   0   4        0.22       -7.77     11.63 o 
   4   0   4        3.36       -0.21     15.31 o 
   5   0   4      467.43      407.40     29.03 o 
   6   0   4     7387.97     7170.43    188.09 o 
   7   0   4     1581.85     1552.71     97.98 o 
   8   0   4     5182.76     4958.90    229.28 o 
 -10   1   4     4094.40     4237.64    161.61 o 
  -9   1   4     1604.37     1647.71     58.55 o 
  -8   1   4     3264.21     3180.64     89.69 o 
  -7   1   4     1584.73     1612.83     58.58 o 
  -6   1   4     1474.32     1457.56     58.08 o 
  -5   1   4     1584.72     1565.02     54.07 o 
  -4   1   4    20806.57    20916.85    416.35 o 
  -3   1   4        7.93      -17.56     17.56 o 
  -2   1   4    23899.12    22581.02    443.19 o 
  -1   1   4     1215.31     1109.41     35.78 o 
   0   1   4     1193.06     1178.45     46.62 o 
   1   1   4        1.30       62.97     23.57 o 
   2   1   4     8639.85     8376.17    198.22 o 
   3   1   4     4086.01     3977.12    103.13 o 
   4   1   4     4524.67     4176.03    107.69 o 
   5   1   4     1552.87     1485.59     54.88 o 
   6   1   4     1480.32     1266.63     50.92 o 
 -10   2   4       44.41      -12.44     66.34 o 
  -9   2   4      447.15      552.56     75.25 o 
  -8   2   4     6474.87     5929.55    202.85 o 
  -7   2   4        0.03       -8.03     21.49 o 
  -6   2   4    13733.07    12990.51    273.99 o 
  -5   2   4     1712.54     1706.42     51.22 o 
  -4   2   4     1695.41     1641.06     49.00 o 
  -3   2   4      275.27      422.54     28.87 o 
  -2   2   4     1229.58     1231.03     41.97 o 
  -1   2   4     6335.36     5415.46    104.33 o 
   0   2   4     9241.55     8155.19    278.06 o 
   1   2   4    38933.77    38304.42    931.09 o 
   2   2   4     9495.35     8848.48    235.57 o 
   3   2   4     5925.04     6224.28    151.62 o 
   4   2   4      349.79      441.26     38.87 o 
   5   2   4       20.48      -16.68     32.34 o 
 -10   3   4     7765.00     7378.18    209.45 o 
  -9   3   4      453.30      547.41     47.66 o 
  -8   3   4     9302.13     8948.17    361.50 o 
  -7   3   4       26.93       59.93     26.39 o 
  -6   3   4       12.44      -16.44     24.03 o 
  -5   3   4        3.34      -19.99     19.99 o 
  -4   3   4    10979.89    11652.88    215.83 o 
  -3   3   4    17865.67    17940.90    345.43 o 
  -2   3   4    13709.25    13761.02    225.09 o 
  -1   3   4     9150.36     8402.64    171.56 o 
   0   3   4     7295.14     6800.03    142.22 o 
   1   3   4     6924.99     6592.52    181.23 o 
   2   3   4      229.56      278.78     43.58 o 
   3   3   4     4538.44     4168.02    111.66 o 
   4   3   4      586.37      569.08     38.26 o 
   5   3   4     9698.84     9270.16    337.01 o 
 -10   4   4     2075.31     2025.63    108.09 o 
  -9   4   4      178.72      215.92     41.56 o 
  -8   4   4      669.10      790.90     60.55 o 
  -7   4   4     2838.94     2814.53    106.90 o 
  -6   4   4    10922.94    11065.02    247.24 o 
  -5   4   4     8561.40     8370.21    168.08 o 
  -4   4   4     5619.91     5412.61    126.03 o 
  -3   4   4     8513.04     7891.18    191.18 o 
  -2   4   4     1607.48     1546.44     47.82 o 
  -1   4   4      437.49      490.71     34.41 o 
   0   4   4     2926.42     2893.63    118.05 o 
   1   4   4     8623.09     7757.70    161.59 o 
   2   4   4      333.79      470.90     45.00 o 
   3   4   4     7247.85     6829.36    171.24 o 
   4   4   4      339.26      463.49     43.94 o 
   5   4   4     1552.63     1344.66     87.36 o 
 -10   5   4      643.66      760.85     67.40 o 
  -9   5   4     3135.79     3064.67    179.21 o 
  -8   5   4     1384.63     1476.30     91.50 o 
  -7   5   4    11510.07    11389.66    360.21 o 
  -6   5   4     1595.63     1639.22     92.54 o 
  -5   5   4     1093.71     1124.05     60.71 o 
  -4   5   4      232.86      374.31     45.15 o 
  -3   5   4     5034.26     4671.92    103.27 o 
  -2   5   4       52.63       94.39     24.77 o 
  -1   5   4    12277.67    11541.43    281.96 o 
   0   5   4      998.79      929.74     41.96 o 
   1   5   4     6433.65     6406.29    169.17 o 
   2   5   4      173.14      192.44     40.81 o 
   3   5   4       34.15       51.40     33.64 o 
   4   5   4     1348.89     1353.12     69.46 o 
   5   5   4     1751.70     1600.48     87.56 o 
   6   5   4     1627.94     1566.98    144.86 o 
  -9   6   4     1838.16     1744.40    105.42 o 
  -8   6   4      342.92      449.46    109.91 o 
  -7   6   4     2160.08     2124.94    113.35 o 
  -6   6   4       20.81      -11.23     37.14 o 
  -5   6   4    16120.61    15562.11    419.93 o 
  -4   6   4     1719.07     1450.95     77.94 o 
  -3   6   4    10027.54     9535.39    271.88 o 
  -2   6   4      525.50      566.26     73.68 o 
  -1   6   4      207.59      161.53     37.33 o 
   0   6   4      175.48      256.52     47.43 o 
   1   6   4     3306.50     3151.97    105.29 o 
   2   6   4     5556.57     5234.70    148.16 o 
   3   6   4     5676.81     5415.21    149.67 o 
   4   6   4     4162.63     4116.50    119.18 o 
   5   6   4      210.46      257.32     66.09 o 
  -9   7   4     3913.72     3798.12    176.88 o 
  -8   7   4     1494.45     1422.26    108.15 o 
  -7   7   4    11881.41    12137.55    391.82 o 
  -6   7   4     2175.68     2375.73    148.81 o 
  -5   7   4     1113.56      906.05     68.65 o 
  -4   7   4      284.62      371.48     59.84 o 
  -3   7   4       31.88       36.68     37.41 o 
  -2   7   4     5396.17     5148.34    170.65 o 
  -1   7   4     3024.13     2867.80    112.45 o 
   0   7   4    10021.17     9056.16    279.75 o 
   1   7   4      303.23      442.45     61.22 o 
   2   7   4     3460.90     3297.32    126.97 o 
   3   7   4      263.98      316.93     45.74 o 
   4   7   4        6.86       43.11     42.98 o 
   5   7   4        3.19      169.81    134.12 o 
  -9   8   4     4135.09     4377.97    200.34 o 
  -8   8   4      876.51      905.51     83.90 o 
  -7   8   4      175.70      228.56     66.94 o 
  -6   8   4     2137.73     2205.99    146.56 o 
  -5   8   4     1678.85     1644.89    108.91 o 
  -4   8   4     6993.97     6522.32    214.03 o 
  -3   8   4     2169.06     1971.83     98.59 o 
  -2   8   4     9008.08     8406.69    254.34 o 
  -1   8   4      498.09      503.78     96.07 o 
   0   8   4      898.40      862.27     93.89 o 
   1   8   4       53.64      116.89     58.38 o 
   2   8   4     2037.14     1954.49     95.11 o 
   3   8   4      138.33      227.80     56.53 o 
   4   8   4     3004.81     3202.73    121.60 o 
  -8   9   4      904.01      823.73     93.28 o 
  -7   9   4     2595.54     2261.03    157.37 o 
  -6   9   4    10175.00     9349.40    411.96 o 
  -5   9   4      593.11      719.17    112.06 o 
  -4   9   4     6376.45     5953.11    205.86 o 
  -3   9   4      116.18      118.22     40.01 o 
  -2   9   4     1128.52     1207.96    114.16 o 
  -1   9   4       28.14       68.09     58.44 o 
   0   9   4     4963.70     4599.69    232.38 o 
   1   9   4      339.11      630.13     78.77 o 
   2   9   4     4751.57     4998.60    234.81 o 
   3   9   4      204.08      454.68     66.88 o 
  -7  10   4        0.54       82.05     49.77 o 
  -6  10   4       27.37       78.90     46.79 o 
  -5  10   4      118.50      197.22     70.13 o 
  -4  10   4     2633.61     2648.22    142.89 o 
  -3  10   4      496.77      761.41    118.34 o 
  -2  10   4     8460.00     7887.94    365.23 o 
  -1  10   4     1897.98     2364.99    161.07 o 
   0  10   4     1311.53     1311.43    114.64 o 
   1  10   4      216.50      361.46     76.10 o 
  -6  11   4     6971.12     6445.30    329.00 o 
  -5  11   4     2685.30     2875.37    279.50 o 
  -4  11   4     2590.88     2521.81    182.31 o 
  -3  11   4     1646.67     1987.87    154.70 o 
  -2  11   4      294.92      441.33     98.13 o 
  -1  11   4      592.09      734.16    111.36 o 
   0  11   4      275.28      529.75     93.76 o 
   0 -12   5       36.74      123.75     65.12 o 
   1 -12   5     7220.28     7117.01    340.71 o 
   2 -12   5       21.44      138.13     65.91 o 
   3 -12   5     2598.56     2544.21    179.15 o 
   4 -12   5      202.84      204.26     55.53 o 
  -2 -11   5       13.56        4.31     44.73 o 
  -1 -11   5     7509.09     7432.96    333.37 o 
   0 -11   5      508.18      534.19     91.88 o 
   1 -11   5     1039.33     1149.45    108.03 o 
   2 -11   5      145.69      137.58     63.24 o 
   3 -11   5     1477.97     1407.76     88.52 o 
   4 -11   5     1736.50     1582.15     95.03 o 
   5 -11   5     4566.75     4668.81    262.54 o 
   6 -11   5     3197.21     2789.94    193.54 o 
  -4 -10   5      521.84      468.03     84.12 o 
  -3 -10   5     4698.82     4524.49    219.69 o 
  -2 -10   5       64.96       46.85     48.49 o 
  -1 -10   5       45.27       60.81     41.81 o 
   0 -10   5      870.09      808.74     87.15 o 
   1 -10   5     5592.69     5517.12    267.40 o 
   2 -10   5     5948.48     5765.77    197.65 o 
   3 -10   5     3861.64     3652.23    146.12 o 
   4 -10   5     4723.11     4606.19    172.70 o 
   5 -10   5      669.43      766.50     93.10 o 
   6 -10   5        6.93       32.10     51.71 o 
   7 -10   5      230.83      195.48     72.64 o 
  -5  -9   5      346.64      460.04     63.06 o 
  -4  -9   5      307.23      424.28     74.65 o 
  -3  -9   5     2270.14     2112.47    127.45 o 
  -2  -9   5     2387.13     2593.43    147.72 o 
  -1  -9   5     4380.77     4116.66    205.07 o 
   0  -9   5     7898.81     7857.17    337.55 o 
   1  -9   5      607.91      559.91     53.49 o 
   2  -9   5     3206.73     3162.43    126.19 o 
   3  -9   5        5.72       29.93     29.62 o 
   4  -9   5      600.91      653.85     66.70 o 
   5  -9   5      155.56      174.48     61.90 o 
   6  -9   5     6457.99     6474.67    313.76 o 
   7  -9   5       21.64      -40.48     41.21 o 
  -6  -8   5      888.43      899.72     92.61 o 
  -5  -8   5     3057.36     3281.43    178.91 o 
  -4  -8   5     7915.34     8033.00    249.76 o 
  -3  -8   5     2495.53     2487.00    104.12 o 
  -2  -8   5     2791.89     2680.88    145.47 o 
  -1  -8   5      553.85      563.56     64.15 o 
   0  -8   5      148.89      201.76     37.26 o 
   1  -8   5      108.26       68.47     51.74 o 
   2  -8   5     9374.61     9172.67    269.02 o 
   3  -8   5     1835.16     1608.02     81.53 o 
   4  -8   5    11321.87    11249.91    323.30 o 
   5  -8   5      229.75      374.63     74.83 o 
   6  -8   5     1363.46     1365.32    114.16 o 
   7  -8   5       24.79       40.66     47.40 o 
   8  -8   5      483.92      595.00     97.83 o 
  -6  -7   5     3317.51     3760.82    142.92 o 
  -5  -7   5       42.81      -14.88     32.78 o 
  -4  -7   5      734.04      723.02     50.22 o 
  -3  -7   5      126.20      221.38     39.57 o 
  -2  -7   5     5598.25     5704.32    185.54 o 
  -1  -7   5      150.72      219.57     66.79 o 
   0  -7   5    18942.04    19441.40    502.02 o 
   1  -7   5     3069.63     3134.40    114.53 o 
   2  -7   5     1499.35     1513.16     73.15 o 
   3  -7   5       70.72       87.14     29.16 o 
   4  -7   5      581.28      579.94     51.80 o 
   5  -7   5     2114.65     2139.90    137.95 o 
   6  -7   5     2990.62     2771.67    165.01 o 
   7  -7   5     4759.81     4626.22    183.24 o 
   8  -7   5     3111.71     2791.45    170.66 o 
  -7  -6   5        3.90      -13.19     29.55 o 
  -6  -6   5      969.58      963.16     53.24 o 
  -5  -6   5      242.34      360.77     46.47 o 
  -4  -6   5    11092.12    11501.84    325.52 o 
  -3  -6   5     4593.40     4606.57    283.63 o 
  -2  -6   5    12609.85    13123.07    369.07 o 
  -1  -6   5     1544.72     1585.16     57.51 o 
   0  -6   5     2414.34     2512.56     79.05 o 
   1  -6   5      546.33      581.38     34.78 o 
   2  -6   5     2229.95     2366.97     91.94 o 
   3  -6   5     5034.69     5247.05    165.79 o 
   4  -6   5     4386.59     4512.81    150.11 o 
   5  -6   5     9417.49    10016.55    406.74 o 
   6  -6   5     1435.07     1342.20    103.72 o 
   7  -6   5      847.56      940.18     71.97 o 
   8  -6   5      226.51      288.21     67.85 o 
  -8  -5   5     3883.55     3909.14    141.58 o 
  -7  -5   5      652.63      719.39     47.29 o 
  -6  -5   5     8582.22     8316.23    471.55 o 
  -5  -5   5     2396.63     2470.61     78.80 o 
  -4  -5   5     9053.67     9475.10    270.98 o 
  -3  -5   5      193.59      315.43     38.42 o 
  -2  -5   5        2.09       -6.41     14.91 o 
  -1  -5   5     2130.44     2027.22     64.02 o 
   0  -5   5     3898.31     3980.81    106.62 o 
   1  -5   5    10686.93    10737.93    219.04 o 
   2  -5   5     3723.59     3812.98    124.70 o 
   3  -5   5     7513.41     7911.34    191.39 o 
   4  -5   5        8.91       11.77     20.61 o 
   5  -5   5      168.76      174.30     49.95 o 
   6  -5   5      164.10      173.30     52.77 o 
   7  -5   5     2900.58     3117.96    168.05 o 
   8  -5   5      312.00      424.58     75.01 o 
  -8  -4   5     4694.60     5191.87    275.32 o 
  -7  -4   5     2160.79     2187.51     90.22 o 
  -6  -4   5      116.46      189.10     36.41 o 
  -5  -4   5      299.96      380.89     37.47 o 
  -4  -4   5      872.05      873.17     39.71 o 
  -3  -4   5     9808.71     9970.11    234.72 o 
  -2  -4   5     3192.50     3132.16     75.20 o 
  -1  -4   5    15009.88    15218.42    308.52 o 
   0  -4   5      296.87      362.07     26.17 o 
   1  -4   5     6293.76     6791.97    143.16 o 
   2  -4   5      351.03      347.76     29.28 o 
   3  -4   5     2524.19     2540.96     76.78 o 
   4  -4   5       41.18       33.50     18.05 o 
   5  -4   5     8999.19     9251.55    234.26 o 
   6  -4   5     1395.63     1350.93     61.32 o 
   7  -4   5     2988.59     3080.64    159.25 o 
   8  -4   5     1459.83     1379.34     97.35 o 
  -9  -3   5       29.17      -30.79     56.84 o 
  -8  -3   5       30.46       -1.77     41.71 o 
  -7  -3   5     4301.84     4139.81    102.96 o 
  -6  -3   5     1550.57     1646.84     70.08 o 
  -5  -3   5    11511.94    10207.17    474.26 o 
  -4  -3   5       36.37       37.78     20.35 o 
  -3  -3   5     8006.13     7512.87    154.58 o 
  -2  -3   5      180.91      276.89     22.79 o 
  -1  -3   5     3749.50     4338.87     95.52 o 
   0  -3   5     2095.68     2210.90     64.21 o 
   1  -3   5    42479.33    43433.18   1301.99 o 
   2  -3   5     2819.28     2876.45     79.87 o 
   3  -3   5    14089.03    15295.82    333.79 o 
   4  -3   5     2456.41     2688.37     84.53 o 
   5  -3   5      133.28      119.21     26.36 o 
   6  -3   5       17.39       40.82     23.10 o 
   7  -3   5      310.41      364.10     45.19 o 
   8  -3   5      842.18      803.40     71.67 o 
  -9  -2   5     6735.88     7614.28    222.71 o 
  -8  -2   5      772.69      759.89     62.22 o 
  -7  -2   5     6896.42     6900.09    180.51 o 
  -6  -2   5      347.65      423.22     48.61 o 
  -5  -2   5      223.99      367.80     39.28 o 
  -4  -2   5     1065.91     1146.08     44.01 o 
  -3  -2   5     6449.63     6201.84    130.09 o 
  -2  -2   5     3134.12     3176.93     69.15 o 
  -1  -2   5    17424.61    16471.31    310.75 o 
   0  -2   5     8033.26     8164.20    136.65 o 
   1  -2   5    18625.93    19160.43    361.29 o 
   2  -2   5      172.37      187.91     20.12 o 
   3  -2   5      728.27      736.34     26.76 o 
   4  -2   5     3337.83     3301.62     82.59 o 
   5  -2   5     1381.08     1406.21     48.03 o 
   6  -2   5    11662.59    11828.48    331.45 o 
   7  -2   5     1368.89     1258.30     62.75 o 
   8  -2   5     2631.13     2449.92    195.42 o 
  -9  -1   5     4067.83     4144.44    140.52 o 
  -8  -1   5        0.51       -0.48     65.43 o 
  -7  -1   5     1371.19     1345.51     56.85 o 
  -6  -1   5     2671.66     2536.83    128.29 o 
  -5  -1   5     6652.04     6556.93    250.02 o 
  -4  -1   5    10604.48    10911.11    494.49 o 
  -3  -1   5    17268.38    17571.89    547.64 o 
  -2  -1   5     4980.36     5075.99    102.01 o 
  -1  -1   5      818.07      729.38     25.40 o 
   0  -1   5      509.59      513.97     32.21 o 
   1  -1   5     1337.03     1398.20     41.41 o 
   2  -1   5    12155.71    11555.06    224.20 o 
   3  -1   5     2319.41     2343.24     60.59 o 
   4  -1   5     6595.49     6563.89    142.36 o 
   5  -1   5      291.48      278.59     25.21 o 
   6  -1   5     1738.98     1787.36     62.44 o 
   7  -1   5        0.30      -30.83     32.53 o 
   8  -1   5      462.12      433.38     55.04 o 
  -9   0   5     1591.17     1602.79     80.73 o 
  -8   0   5     2253.41     2311.05     72.04 o 
  -7   0   5     8095.32     8002.18    283.75 o 
  -6   0   5    10585.98    10241.81    240.51 o 
  -5   0   5     2543.30     2437.44     72.33 o 
  -4   0   5     5586.98     5834.42    135.48 o 
  -3   0   5      473.44      550.45     36.48 o 
  -2   0   5     3369.18     3380.74     85.07 o 
  -1   0   5     1699.57     1571.26     37.21 o 
   0   0   5    12674.78    12303.15    284.97 o 
   1   0   5       41.43       13.05     19.28 o 
   2   0   5    15187.11    15765.29    302.38 o 
   3   0   5      119.28      148.64     19.74 o 
   4   0   5       32.83       20.94     17.94 o 
   5   0   5       28.14       -7.20     18.33 o 
   6   0   5     3274.68     3250.02    216.71 o 
   7   0   5      157.35      180.59     38.60 o 
   8   0   5     2056.61     2044.43    118.77 o 
 -10   1   5     2372.69     2362.74    105.92 o 
  -9   1   5     1737.74     1787.23     64.07 o 
  -8   1   5     2575.40     2568.64     79.37 o 
  -7   1   5     1431.84     1301.66     55.14 o 
  -6   1   5     1074.28      997.91     49.58 o 
  -5   1   5      645.72      602.59     40.14 o 
  -4   1   5    13358.49    12754.88    231.67 o 
  -3   1   5      872.16      873.73     35.56 o 
  -2   1   5    22822.15    21296.77    641.38 o 
  -1   1   5     1477.41     1482.48     47.02 o 
   0   1   5     1002.32      881.13     51.94 o 
   1   1   5     2086.78     1953.68     69.27 o 
   2   1   5     6424.89     6062.57    191.22 o 
   3   1   5     1862.46     1807.14     64.05 o 
   4   1   5     6357.68     5804.83    147.75 o 
   5   1   5     1388.96     1377.35     54.22 o 
   6   1   5      812.24      661.78     45.26 o 
   7   1   5       59.57       61.45     35.39 o 
   8   1   5      142.22      190.93     71.49 o 
 -10   2   5       11.45       46.08     68.56 o 
  -9   2   5      362.76      408.35     40.06 o 
  -8   2   5     9015.15     8398.33    194.89 o 
  -7   2   5       95.93       78.95     31.47 o 
  -6   2   5    12299.75    12091.78    260.68 o 
  -5   2   5        6.77      -23.10     23.10 o 
  -4   2   5     3638.95     3672.85    111.69 o 
  -3   2   5      769.96      768.67     35.47 o 
  -2   2   5     1571.06     1496.00     44.72 o 
  -1   2   5     2176.63     1959.86     57.91 o 
   0   2   5    15134.39    14767.44    286.36 o 
   1   2   5     8826.73     8305.05    212.39 o 
   2   2   5     9272.20     9502.66    226.61 o 
   3   2   5     3653.55     3580.51    102.09 o 
   4   2   5       46.62       31.68     36.05 o 
   5   2   5      232.18      351.99     55.69 o 
   6   2   5      460.61      432.66     78.71 o 
   7   2   5     2984.01     3268.59    188.99 o 
 -10   3   5     6674.03     6339.04    187.34 o 
  -9   3   5      357.25      398.55     44.39 o 
  -8   3   5     9049.74     8721.24    236.11 o 
  -7   3   5      313.41      341.41     42.78 o 
  -6   3   5       92.63       97.22     34.83 o 
  -5   3   5      785.47      785.69     41.09 o 
  -4   3   5     7162.78     7427.67    161.92 o 
  -3   3   5    16778.50    16350.36    320.22 o 
  -2   3   5    16441.77    15943.86    282.36 o 
  -1   3   5     8725.80     8069.87    169.67 o 
   0   3   5     4080.54     3808.33     92.89 o 
   1   3   5     1885.47     1881.10     57.50 o 
   2   3   5      317.41      325.29     44.72 o 
   3   3   5     3740.11     3571.31    177.22 o 
   4   3   5        2.96      -24.01     34.19 o 
   5   3   5     7701.22     7480.45    244.35 o 
   6   3   5        6.04      -52.16     52.16 o 
   7   3   5     2720.23     2626.87    180.43 o 
 -10   4   5     2688.44     2409.86    118.48 o 
  -9   4   5      158.56      157.73    122.41 o 
  -8   4   5      416.85      510.21     65.58 o 
  -7   4   5     3861.67     3838.52    131.68 o 
  -6   4   5     6601.82     6378.66    184.07 o 
  -5   4   5     8295.10     8179.87    183.56 o 
  -4   4   5     7104.65     6746.85    152.65 o 
  -3   4   5     5863.04     5731.29    119.90 o 
  -2   4   5      123.51       98.89     24.73 o 
  -1   4   5     3439.07     3204.92     85.22 o 
   0   4   5      700.05      653.57     38.13 o 
   1   4   5     7358.65     7354.87    189.06 o 
   2   4   5      224.91      305.36     47.89 o 
   3   4   5     6225.55     6086.51    160.74 o 
   4   4   5        3.86       -5.91     32.15 o 
   5   4   5     1419.24     1431.65     91.22 o 
   6   4   5       67.60      -82.13    106.81 o 
 -10   5   5     1208.35     1271.11    100.71 o 
  -9   5   5     2883.84     2860.86    212.17 o 
  -8   5   5     1050.15     1085.64     78.47 o 
  -7   5   5     9670.60     9113.77    424.16 o 
  -6   5   5      645.93      780.29     77.69 o 
  -5   5   5     2282.43     2267.17     99.96 o 
  -4   5   5        4.77      -36.64     43.24 o 
  -3   5   5     4475.58     4340.09    160.67 o 
  -2   5   5      132.33      126.09     32.55 o 
  -1   5   5    13489.84    13061.39    265.89 o 
   0   5   5     1253.64     1202.80     51.24 o 
   1   5   5     5878.88     5693.52    158.23 o 
   2   5   5       17.66      -15.54     39.61 o 
   3   5   5      191.85      234.92     46.17 o 
   4   5   5      462.08      574.47     48.50 o 
   5   5   5     2914.58     2790.90    128.07 o 
   6   5   5     1859.90     1725.81    101.60 o 
  -9   6   5     3724.46     3559.70    163.19 o 
  -8   6   5       16.50       30.55     31.15 o 
  -7   6   5     2416.20     2340.27    120.59 o 
  -6   6   5        4.29      -25.79     40.05 o 
  -5   6   5    10964.09    10546.86    303.50 o 
  -4   6   5      969.46      893.37    141.68 o 
  -3   6   5    11247.54    10422.10    465.33 o 
  -2   6   5     1137.46     1087.52     68.18 o 
  -1   6   5     1295.10     1290.76     61.84 o 
   0   6   5       43.50       53.96     50.25 o 
   1   6   5     2144.15     2069.51     94.58 o 
   2   6   5     4845.97     4810.13    142.62 o 
   3   6   5     4844.26     4515.53    133.43 o 
   4   6   5     4422.78     4115.24    123.66 o 
   5   6   5      345.22      320.91     76.64 o 
  -9   7   5     4667.34     4703.11    203.19 o 
  -8   7   5     1125.19     1148.44     89.68 o 
  -7   7   5     9554.80     9266.35    370.20 o 
  -6   7   5      900.10      874.59     87.45 o 
  -5   7   5     3716.84     3401.35    136.31 o 
  -4   7   5      640.97      692.93    127.87 o 
  -3   7   5      141.88       67.71     43.26 o 
  -2   7   5     7945.42     7078.09    219.94 o 
  -1   7   5     2099.78     1843.49    134.37 o 
   0   7   5     6801.56     6243.45    280.26 o 
   1   7   5      712.05      720.47     60.32 o 
   2   7   5     1658.35     1594.51     84.44 o 
   3   7   5      225.34      356.80     55.93 o 
   4   7   5       32.89      146.18     46.82 o 
  -9   8   5     4252.34     4168.06    257.38 o 
  -8   8   5     1268.63     1137.96     94.49 o 
  -7   8   5      200.50      345.56     76.95 o 
  -6   8   5      960.02      909.12     93.04 o 
  -5   8   5      915.75      804.14     73.49 o 
  -4   8   5     5920.34     5607.03    191.86 o 
  -3   8   5     3512.82     3251.67    222.70 o 
  -2   8   5     8789.32     7968.35    352.72 o 
  -1   8   5      990.93      960.22     99.23 o 
   0   8   5     2075.97     1850.11    130.78 o 
   1   8   5        0.43       76.89     56.74 o 
   2   8   5     1058.20     1078.20     93.89 o 
   3   8   5        4.79      116.34     39.85 o 
  -8   9   5     1387.07     1215.04     97.58 o 
  -7   9   5     1270.83     1383.71    121.80 o 
  -6   9   5     6822.45     6561.03    227.41 o 
  -5   9   5      609.83      686.88    191.69 o 
  -4   9   5     5270.38     5005.97    428.77 o 
  -3   9   5      157.98      232.75     51.27 o 
  -2   9   5     1096.42      976.06    108.39 o 
  -1   9   5      269.67      318.56     87.09 o 
   0   9   5     4841.47     4943.13    248.83 o 
   1   9   5      819.36      885.76     90.24 o 
   2   9   5     4775.78     4992.47    239.36 o 
  -7  10   5       61.84      169.63     63.72 o 
  -6  10   5       16.32      170.07     48.96 o 
  -5  10   5       19.28      143.13     48.91 o 
  -4  10   5     3303.09     3245.46    142.97 o 
  -3  10   5      602.52      763.65    122.41 o 
  -2  10   5     5642.83     5137.51    270.19 o 
  -1  10   5      775.20      820.03     98.32 o 
   0  10   5     1753.30     1450.29    122.83 o 
   1  10   5      156.19      454.38     84.84 o 
  -5  11   5     1723.38     1777.85    103.91 o 
  -4  11   5     2940.10     3049.93    205.80 o 
  -3  11   5     2655.13     2764.39    190.14 o 
  -2  11   5      104.59      172.11     76.10 o 
  -1  11   5      229.00      535.58    103.78 o 
   0 -12   6      185.28      291.55     79.93 o 
   1 -12   6     7041.98     6944.71    335.67 o 
   2 -12   6      508.58      463.91     96.37 o 
   3 -12   6     2406.07     2212.36    165.74 o 
  -2 -11   6       17.04       31.44     49.95 o 
  -1 -11   6     7358.35     7368.26    335.37 o 
   0 -11   6      471.77      539.89     91.40 o 
   1 -11   6     1499.09     1354.58    118.65 o 
   2 -11   6      371.49      310.91     81.20 o 
   3 -11   6     1717.47     1699.25     97.87 o 
   4 -11   6     2196.96     2165.22    113.77 o 
   5 -11   6     3540.65     3328.25    212.59 o 
  -3 -10   6     4342.75     4504.16    224.73 o 
  -2 -10   6       17.80       28.89     46.55 o 
  -1 -10   6      100.09      118.89     56.44 o 
   0 -10   6     1954.55     1847.01    131.51 o 
   1 -10   6     3898.89     3903.82    211.20 o 
   2 -10   6     5170.78     4961.89    177.98 o 
   3 -10   6     3274.67     3183.78    134.64 o 
   4 -10   6     2630.38     2720.86    124.36 o 
   5 -10   6      600.28      869.07    118.34 o 
   6 -10   6        8.94        6.55     46.43 o 
  -5  -9   6      281.04      277.90     80.41 o 
  -4  -9   6      551.14      576.79     88.00 o 
  -3  -9   6     1238.31     1136.95     94.49 o 
  -2  -9   6     1349.48     1464.25    107.42 o 
  -1  -9   6     4007.31     4061.07    206.34 o 
   0  -9   6     4250.35     4433.40    221.39 o 
   1  -9   6     1791.15     1866.02    187.53 o 
   2  -9   6     2199.91     2313.49    130.00 o 
   3  -9   6       24.15       64.83     33.33 o 
   4  -9   6      501.02      639.01     66.15 o 
   5  -9   6        4.46      -34.71     34.71 o 
   6  -9   6     3676.66     3704.58    214.35 o 
   7  -9   6        9.46      -12.08     50.68 o 
  -6  -8   6      440.70      544.78     93.01 o 
  -5  -8   6     3558.19     3581.23    138.40 o 
  -4  -8   6     7639.21     7327.43    234.27 o 
  -3  -8   6     2211.09     1457.75    104.57 o 
  -2  -8   6     4245.70     3997.41    195.12 o 
  -1  -8   6      653.89      668.79     71.13 o 
   0  -8   6       11.00       18.28     29.40 o 
   1  -8   6       44.94       25.14     33.86 o 
   2  -8   6    11055.53    10930.11    312.34 o 
   3  -8   6       47.95       63.18     32.16 o 
   4  -8   6     8267.01     8425.52    256.50 o 
   5  -8   6      156.28      102.50     54.01 o 
   6  -8   6     1346.00     1348.75    115.31 o 
   7  -8   6      109.21      129.45     60.99 o 
  -6  -7   6     3716.69     4018.63    153.97 o 
  -5  -7   6        7.59      -54.32     54.32 o 
  -4  -7   6      610.24      568.88     68.24 o 
  -3  -7   6      101.30       80.48     33.69 o 
  -2  -7   6     7423.20     7591.65    237.08 o 
  -1  -7   6        2.36        2.18     33.38 o 
   0  -7   6    26493.25    27567.61    696.72 o 
   1  -7   6     1459.71     1504.93     73.68 o 
   2  -7   6     4028.61     4466.29    151.14 o 
   3  -7   6       84.68      103.24     32.59 o 
   4  -7   6       77.58      110.88     33.87 o 
   5  -7   6     1171.58     1171.54    100.20 o 
   6  -7   6     3450.09     3387.79    190.26 o 
   7  -7   6     4024.21     4096.82    218.06 o 
   8  -7   6     1818.93     1907.64    139.77 o 
  -7  -6   6       51.83       42.67     35.89 o 
  -6  -6   6      647.38      668.07     46.39 o 
  -5  -6   6       38.66       62.62     29.10 o 
  -4  -6   6     7561.71     7850.18    198.82 o 
  -3  -6   6     1337.47     1275.29     92.70 o 
  -2  -6   6     6194.49     3941.76    186.13 o 
  -1  -6   6     1106.55     1052.43     47.27 o 
   0  -6   6     2831.59     2831.29     87.97 o 
   1  -6   6      217.77      211.96     44.09 o 
   2  -6   6      929.19     1002.98     57.17 o 
   3  -6   6     3864.90     4063.82    138.91 o 
   4  -6   6     3257.00     3277.78    121.41 o 
   5  -6   6     7006.31     7354.91    318.68 o 
   6  -6   6     2792.74     2808.69    163.25 o 
   7  -6   6     1344.99     1496.77    115.86 o 
   8  -6   6       17.32       16.81     50.13 o 
  -8  -5   6     2051.57     2186.66     98.78 o 
  -7  -5   6      739.21      777.14     53.17 o 
  -6  -5   6     9551.81     9257.82    479.07 o 
  -5  -5   6     3508.13     3745.21    110.12 o 
  -4  -5   6     7350.67     7372.88    186.08 o 
  -3  -5   6       21.46       35.34     24.33 o 
  -2  -5   6       77.50      119.91     21.19 o 
  -1  -5   6     1001.68      954.21     44.97 o 
   0  -5   6     4849.21     4815.24    112.34 o 
   1  -5   6    11941.45    12095.17    276.62 o 
   2  -5   6     3214.82     3211.20    112.00 o 
   3  -5   6     3283.01     3401.47    118.70 o 
   4  -5   6       50.67       22.88     37.20 o 
   5  -5   6        3.68       14.69     37.45 o 
   6  -5   6      210.57      243.36     63.00 o 
   7  -5   6     2292.18     2381.99    142.86 o 
   8  -5   6        8.03      -31.38     42.48 o 
  -8  -4   6     4520.39     4736.70    173.35 o 
  -7  -4   6     1162.77     1124.21    102.53 o 
  -6  -4   6      168.60      212.50     36.82 o 
  -5  -4   6      164.81      215.56     35.22 o 
  -4  -4   6     1960.03     1974.16     67.82 o 
  -3  -4   6     7086.24     7238.49    180.18 o 
  -2  -4   6     2770.89     2924.04     73.75 o 
  -1  -4   6    12122.91    12319.88    243.65 o 
   0  -4   6       72.06       62.28     16.22 o 
   1  -4   6      452.39      442.22     25.11 o 
   2  -4   6     2311.18     2528.29     95.33 o 
   3  -4   6     2127.67     2188.31     71.42 o 
   4  -4   6       77.97      117.47     35.44 o 
   5  -4   6     8705.23     9320.23    283.31 o 
   6  -4   6       28.68        8.74     37.45 o 
   7  -4   6     2061.60     2138.74    128.60 o 
   8  -4   6       10.43       21.54     49.95 o 
  -9  -3   6      166.38      109.67     60.23 o 
  -8  -3   6       20.55      -43.29     43.29 o 
  -7  -3   6     5225.37     5249.19    168.59 o 
  -6  -3   6     2397.62     2221.60     86.59 o 
  -5  -3   6    13770.96    12637.53    582.86 o 
  -4  -3   6     1544.94     1527.59     55.03 o 
  -3  -3   6     7071.58     6588.71    141.92 o 
  -2  -3   6      956.50      899.68     48.51 o 
  -1  -3   6        2.24        5.89     14.21 o 
   0  -3   6       17.05       35.60     13.17 o 
   1  -3   6    31464.70    32509.07    603.69 o 
   2  -3   6     2116.91     2107.15     58.05 o 
   3  -3   6     8637.84     8939.26    183.78 o 
   4  -3   6      969.96     1087.17     48.57 o 
   5  -3   6      575.18      566.01     70.52 o 
   6  -3   6      304.71      386.90     46.60 o 
   7  -3   6      566.13      632.38     80.66 o 
   8  -3   6     2099.84     1932.10    115.86 o 
  -9  -2   6     6457.33     7106.22    233.64 o 
  -8  -2   6      860.49      871.22     43.99 o 
  -7  -2   6     8467.50     8181.55    217.84 o 
  -6  -2   6        0.00      -33.40     33.40 o 
  -5  -2   6      248.03      397.79     45.02 o 
  -4  -2   6     1942.14     2144.84     66.81 o 
  -3  -2   6    10571.74    10077.00    188.86 o 
  -2  -2   6     5114.04     5143.13    104.93 o 
  -1  -2   6    28985.68    27365.47    694.34 o 
   0  -2   6    12158.88    12405.09    301.11 o 
   1  -2   6     9471.78     9351.15    188.26 o 
   2  -2   6     1306.91     1293.28     41.64 o 
   3  -2   6      420.82      422.73     22.38 o 
   4  -2   6     1555.74     1433.79     47.85 o 
   5  -2   6     1604.11     1687.53     61.98 o 
   6  -2   6    12342.41    11787.34    281.64 o 
   7  -2   6      708.87      639.90     52.48 o 
   8  -2   6     2316.79     1992.85    339.98 o 
  -9  -1   6     3449.65     3795.14    198.89 o 
  -8  -1   6        9.61      -12.59     32.61 o 
  -7  -1   6     1573.92     1431.06    126.42 o 
  -6  -1   6     3549.66     3408.19    104.23 o 
  -5  -1   6    11471.70    11421.81    295.53 o 
  -4  -1   6     7293.72     7627.54    170.47 o 
  -3  -1   6    19676.10    19797.87    541.38 o 
  -2  -1   6     3973.41     4120.78     89.36 o 
  -1  -1   6      208.82      287.95     25.09 o 
   0  -1   6       47.40       34.16     16.76 o 
   1  -1   6      638.59      560.61     29.57 o 
   2  -1   6     7217.61     6676.09    162.50 o 
   3  -1   6     1401.30     1277.83     75.13 o 
   4  -1   6    11266.36    10562.14    289.37 o 
   5  -1   6      464.08      447.57     35.03 o 
   6  -1   6     2777.76     2520.55     83.33 o 
   7  -1   6        0.16      -21.89     31.09 o 
   8  -1   6      190.59      247.91     64.45 o 
  -9   0   6      847.63      930.66     45.61 o 
  -8   0   6     1946.81     1884.34     72.69 o 
  -7   0   6     7642.73     7358.91    179.92 o 
  -6   0   6     8235.25     8007.85    240.63 o 
  -5   0   6     4074.01     3885.11    102.87 o 
  -4   0   6      514.28      590.74     41.56 o 
  -3   0   6     1306.32     1328.40     51.21 o 
  -2   0   6      939.05      754.40     39.64 o 
  -1   0   6     2326.63     2355.45     58.44 o 
   0   0   6     9793.65     9676.86    198.73 o 
   1   0   6      262.16      280.05     33.75 o 
   2   0   6     2932.48     3044.62    134.09 o 
   3   0   6      146.53      165.60     31.27 o 
   4   0   6       37.99       54.24     27.01 o 
   5   0   6      247.52      230.67     36.33 o 
   6   0   6     2111.84     1965.91    166.86 o 
   7   0   6      592.43      537.76    134.64 o 
   8   0   6     1854.34     1880.82    118.59 o 
 -10   1   6     2663.96     2527.42    145.67 o 
  -9   1   6     2155.12     2062.35    121.20 o 
  -8   1   6     3106.17     3242.83     95.79 o 
  -7   1   6      220.62      209.81     39.40 o 
  -6   1   6      740.43      728.74     49.40 o 
  -5   1   6      590.21      682.01     51.12 o 
  -4   1   6    12177.10    11790.31    218.13 o 
  -3   1   6     1351.78     1193.52     53.13 o 
  -2   1   6    18299.10    18035.48    364.67 o 
  -1   1   6     2572.91     2665.53     72.59 o 
   0   1   6     1091.87     1045.28     53.11 o 
   1   1   6     1043.97      995.34     52.13 o 
   2   1   6     3710.24     3618.12    151.76 o 
   3   1   6     1318.09     1276.01     66.81 o 
   4   1   6     9355.44     9007.92    221.10 o 
   5   1   6     4210.20     4048.39    189.49 o 
   6   1   6     1972.76     1634.70    119.11 o 
   7   1   6      117.63      110.10     51.49 o 
 -10   2   6      143.92       62.49     82.44 o 
  -9   2   6      108.80      161.20     63.37 o 
  -8   2   6    10264.04     9922.74    258.86 o 
  -7   2   6       46.20       46.41     33.01 o 
  -6   2   6    13963.83    14034.15    300.95 o 
  -5   2   6      259.62      279.89     35.49 o 
  -4   2   6     9026.17     9272.11    179.45 o 
  -3   2   6      270.40      382.13     35.35 o 
  -2   2   6     1258.45     1420.58     43.18 o 
  -1   2   6      477.49      475.22     43.65 o 
   0   2   6    12798.04    12790.21    255.96 o 
   1   2   6     4561.36     4098.23    100.01 o 
   2   2   6     7483.72     7723.12    195.64 o 
   3   2   6     4510.44     4487.18    127.47 o 
   4   2   6      788.51      711.52     50.10 o 
   5   2   6      163.50      208.27     43.25 o 
   6   2   6        5.01      -43.96     43.96 o 
   7   2   6     2438.65     2286.11    136.85 o 
 -10   3   6     4754.51     4228.07    168.43 o 
  -9   3   6      102.72      142.71     39.98 o 
  -8   3   6     9688.61     8908.71    240.87 o 
  -7   3   6     1262.72     1236.88     70.67 o 
  -6   3   6     1627.19     1544.07     77.23 o 
  -5   3   6      370.57      411.84     40.16 o 
  -4   3   6     1129.34     1090.42     45.98 o 
  -3   3   6    10839.38    10370.09    242.41 o 
  -2   3   6    14913.71    14435.16    260.46 o 
  -1   3   6    12055.80    11798.08    240.26 o 
   0   3   6     1415.50     1272.25     51.19 o 
   1   3   6      815.48      814.01     44.84 o 
   2   3   6      186.70      107.45     48.66 o 
   3   3   6     1029.08      893.64     58.30 o 
   4   3   6        1.25      -39.56     39.56 o 
   5   3   6     4853.61     5132.32    193.28 o 
   6   3   6        7.76      -61.97     65.70 o 
 -10   4   6     1896.87     2042.08    205.61 o 
  -9   4   6      121.00      149.34     45.02 o 
  -8   4   6      111.98      131.16     45.80 o 
  -7   4   6     2261.02     2218.93    111.72 o 
  -6   4   6     1936.08     1773.28    258.11 o 
  -5   4   6     5070.96     4842.95    173.46 o 
  -4   4   6     5045.21     4813.19    135.68 o 
  -3   4   6     3404.81     3079.00     98.89 o 
  -2   4   6      383.82      459.70     50.71 o 
  -1   4   6      475.13      496.32     47.75 o 
   0   4   6      441.63      520.16     45.53 o 
   1   4   6     3763.86     3619.34    115.67 o 
   2   4   6      397.47      568.89     61.29 o 
   3   4   6     7402.56     7247.82    191.05 o 
   4   4   6      162.73      147.70     64.75 o 
   5   4   6      385.73      569.28    125.70 o 
   6   4   6       86.64     -106.32    154.88 o 
  -9   5   6     3465.53     2961.53    140.63 o 
  -8   5   6      761.25      830.22     73.28 o 
  -7   5   6     4466.59     4261.55    228.49 o 
  -6   5   6      409.24      419.86     66.05 o 
  -5   5   6     1520.20     1350.05     80.87 o 
  -4   5   6       17.00      -18.81     37.20 o 
  -3   5   6     5124.42     4873.05    161.75 o 
  -2   5   6      317.24      389.34     82.36 o 
  -1   5   6    15436.63    14568.37    332.79 o 
   0   5   6      481.51      632.20     68.52 o 
   1   5   6     4358.38     4497.85    137.98 o 
   2   5   6       53.22       -0.15     44.73 o 
   3   5   6      378.18      529.77     78.55 o 
   4   5   6      384.07      476.60     48.89 o 
   5   5   6     2437.07     2229.99    121.85 o 
  -9   6   6     3395.76     3492.01    162.35 o 
  -8   6   6       20.52       15.51     31.69 o 
  -7   6   6     3733.98     3642.21    158.53 o 
  -6   6   6       24.44       -0.85     39.05 o 
  -5   6   6    10218.62     9505.73    280.33 o 
  -4   6   6      546.75      587.61     69.16 o 
  -3   6   6     7510.96     6732.33    264.24 o 
  -2   6   6      476.19      549.11    122.02 o 
  -1   6   6      556.90      494.94     64.86 o 
   0   6   6      245.86      321.65     65.40 o 
   1   6   6     1187.15     1250.36     80.31 o 
   2   6   6     2209.92     2139.97     99.82 o 
   3   6   6     2924.00     3039.08    121.23 o 
   4   6   6     3217.66     3311.94    193.96 o 
   5   6   6      316.52      368.40     88.11 o 
  -9   7   6     5448.56     5527.07    301.72 o 
  -8   7   6      752.30      820.29     78.80 o 
  -7   7   6     9056.72     8596.80    394.81 o 
  -6   7   6      934.00      893.77     89.94 o 
  -5   7   6     5470.43     5149.73    180.89 o 
  -4   7   6     1092.37     1158.77     77.36 o 
  -3   7   6      784.08      818.88    164.44 o 
  -2   7   6     5930.39     5551.99    185.27 o 
  -1   7   6     3256.36     3050.66    179.52 o 
   0   7   6     5862.17     5602.27    263.21 o 
   1   7   6     2347.34     2341.81    146.02 o 
   2   7   6     2475.21     2715.36    118.59 o 
   3   7   6       60.25      204.87     61.57 o 
   4   7   6       18.36      271.45    172.75 o 
  -8   8   6     1141.91     1280.58    100.15 o 
  -7   8   6      469.04      638.69     98.26 o 
  -6   8   6      345.47      390.90     80.29 o 
  -5   8   6      777.19      881.63    141.22 o 
  -4   8   6     5095.84     4776.26    173.38 o 
  -3   8   6     4069.23     4040.81    153.88 o 
  -2   8   6     4776.20     4204.42    226.55 o 
  -1   8   6      745.46      884.60    118.59 o 
   0   8   6     1036.19     1084.88    108.03 o 
   1   8   6        1.49      150.14     62.57 o 
   2   8   6     1196.99     1309.79    108.33 o 
   3   8   6        1.08      181.16     56.20 o 
  -8   9   6     2118.56     2071.38    128.65 o 
  -7   9   6      961.58      846.98     95.46 o 
  -6   9   6     4263.67     3966.48    250.59 o 
  -5   9   6      580.95      835.43    102.11 o 
  -4   9   6     3383.99     3262.15    140.70 o 
  -3   9   6        6.17      100.08     68.94 o 
  -2   9   6      346.56      510.82    105.96 o 
  -1   9   6      305.45      334.40     88.55 o 
   0   9   6     3266.17     3838.46    212.17 o 
   1   9   6      888.24     1094.41    101.90 o 
   2   9   6     3609.00     3825.41    200.76 o 
  -7  10   6      371.76      341.13     84.66 o 
  -6  10   6       57.68      246.40     66.06 o 
  -5  10   6       17.09       85.13     44.70 o 
  -4  10   6     4200.25     4446.63    254.71 o 
  -3  10   6      716.95      954.15    136.73 o 
  -2  10   6     4380.51     4447.72    249.19 o 
  -1  10   6      166.40      607.32    105.72 o 
   0  10   6     2793.04     2459.42    167.62 o 
  -4  11   6     3901.77     4237.49    253.74 o 
  -3  11   6     2092.62     2126.06    165.44 o 
   1 -12   7     8067.57     7281.90    350.60 o 
   2 -12   7      334.23      461.24     98.74 o 
  -2 -11   7       55.23       81.26     56.62 o 
  -1 -11   7     5980.77     5774.38    282.99 o 
   0 -11   7       85.18      127.02     60.39 o 
   1 -11   7      967.12      831.68     95.59 o 
   2 -11   7      632.60      629.95    101.71 o 
   3 -11   7     2257.15     2067.91    110.76 o 
   4 -11   7     1820.15     1652.35     99.14 o 
   5 -11   7     3575.82     3656.21    226.19 o 
  -3 -10   7     3343.76     3175.13    182.25 o 
  -2 -10   7       39.33       88.79     57.23 o 
  -1 -10   7        3.80       26.58     45.94 o 
   0 -10   7      957.44      891.77     93.40 o 
   1 -10   7     1981.07     1913.04    138.86 o 
   2 -10   7     3799.65     3571.80    144.83 o 
   3 -10   7     4190.75     4021.20    158.29 o 
   4 -10   7     1593.21     1664.43     94.56 o 
   5 -10   7      655.26      748.84    114.46 o 
   6 -10   7       27.31       12.56     58.38 o 
  -4  -9   7      308.52      358.00     77.99 o 
  -3  -9   7      590.13      637.72     77.50 o 
  -2  -9   7     1881.96     1954.13    133.33 o 
  -1  -9   7     6145.27     6233.98    285.30 o 
   0  -9   7     4386.60     4125.40    214.17 o 
   1  -9   7     3586.02     3310.74    131.27 o 
   2  -9   7     1024.61      935.29     66.32 o 
   3  -9   7      156.25       98.23     39.96 o 
   4  -9   7     1109.39     1160.79     75.82 o 
   5  -9   7      150.76      108.51     60.81 o 
   6  -9   7     2732.68     2664.37    176.24 o 
  -5  -8   7     4268.91     4369.67    217.93 o 
  -4  -8   7     5752.60     5319.88    242.63 o 
  -3  -8   7      694.21      670.01     74.34 o 
  -2  -8   7     4192.51     3809.27    196.27 o 
  -1  -8   7      124.31      163.31     56.99 o 
   0  -8   7       95.82      115.98     48.01 o 
   1  -8   7       26.62       37.97     33.39 o 
   2  -8   7     9612.84     9577.33    298.35 o 
   3  -8   7      467.18      428.65     55.44 o 
   4  -8   7     8457.32     8142.09    251.97 o 
   5  -8   7       76.72      104.57     58.14 o 
   6  -8   7     1638.89     1643.58    130.24 o 
   7  -8   7        1.15      -35.87     51.28 o 
  -6  -7   7     4842.55     5140.66    188.09 o 
  -5  -7   7       95.42       71.70     41.27 o 
  -4  -7   7      460.87      498.92     57.20 o 
  -3  -7   7      192.47      246.60     45.01 o 
  -2  -7   7     4097.27     4286.59    206.40 o 
  -1  -7   7       87.37      103.05     49.52 o 
   0  -7   7    20190.20    21328.16    552.49 o 
   1  -7   7      437.88      479.46     52.69 o 
   2  -7   7     8034.66     8682.89    256.15 o 
   3  -7   7      138.18      149.23     39.72 o 
   4  -7   7       11.63       61.96     48.07 o 
   5  -7   7      919.52      999.49     94.98 o 
   6  -7   7     2112.86     2212.48    149.90 o 
   7  -7   7     3430.39     3455.09    200.40 o 
  -7  -6   7       12.50       14.03     37.31 o 
  -6  -6   7      343.75      376.88     69.35 o 
  -5  -6   7        1.11      -21.54     26.92 o 
  -4  -6   7     7069.43     6735.29    272.55 o 
  -3  -6   7      143.23      171.32     51.59 o 
  -2  -6   7     9235.14     9243.04    277.80 o 
  -1  -6   7     1534.09     1565.51     74.03 o 
   0  -6   7     1141.21     1131.79     61.97 o 
   1  -6   7      327.59      565.33     52.71 o 
   2  -6   7      439.46      533.25     48.91 o 
   3  -6   7     5361.24     5627.36    201.12 o 
   4  -6   7     2878.37     3106.98    172.42 o 
   5  -6   7     5164.92     5288.26    252.83 o 
   6  -6   7     2366.54     2803.05    167.50 o 
   7  -6   7     1251.17     1341.53    112.46 o 
   8  -6   7        6.49      -43.64     49.28 o 
  -8  -5   7     1256.51     1358.47     80.64 o 
  -7  -5   7      609.59      614.92     53.16 o 
  -6  -5   7    11683.44    11680.29    289.02 o 
  -5  -5   7     3804.59     3753.06    114.35 o 
  -4  -5   7     3574.51     3643.71    108.93 o 
  -3  -5   7      357.50      448.10     41.13 o 
  -2  -5   7        0.42      -12.77     16.23 o 
  -1  -5   7      682.37      812.17     36.98 o 
   0  -5   7     3049.91     3058.80    117.57 o 
   1  -5   7     7199.98     7230.82    311.09 o 
   2  -5   7     1491.14     1464.53     94.80 o 
   3  -5   7     3001.65     3120.60    115.44 o 
   4  -5   7      110.47      100.56     51.65 o 
   5  -5   7       27.26       64.51     49.16 o 
   6  -5   7      115.63      158.16     59.17 o 
   7  -5   7     2495.32     2523.03    152.45 o 
   8  -5   7       77.88       82.23     59.78 o 
  -8  -4   7     3638.39     3768.08    300.78 o 
  -7  -4   7      806.86      811.52     71.22 o 
  -6  -4   7      318.40      387.90     47.15 o 
  -5  -4   7      502.83      498.64     44.58 o 
  -4  -4   7      518.23      574.96     60.96 o 
  -3  -4   7     6207.71     5876.83    264.92 o 
  -2  -4   7      961.90     1041.39     40.15 o 
  -1  -4   7    14208.48    13741.73    295.37 o 
   0  -4   7      274.48      303.35     28.24 o 
   1  -4   7     1799.56     1878.26     63.36 o 
   2  -4   7      536.34      529.26     33.68 o 
   3  -4   7     1168.17     1219.23     62.18 o 
   4  -4   7        1.15        9.47     36.78 o 
   5  -4   7     8418.91     9229.11    373.00 o 
   6  -4   7       65.40       15.05     46.79 o 
   7  -4   7     2887.24     3081.24    167.44 o 
   8  -4   7        8.11      -52.86     52.86 o 
  -8  -3   7      302.36      351.64     43.47 o 
  -7  -3   7     3768.91     3576.92    239.19 o 
  -6  -3   7     3164.68     3024.73    161.01 o 
  -5  -3   7     7513.60     7562.52    177.02 o 
  -4  -3   7     2672.89     2582.18     78.54 o 
  -3  -3   7     6704.22     6652.41    158.37 o 
  -2  -3   7       35.99       21.06     17.53 o 
  -1  -3   7      276.92      339.83     28.52 o 
   0  -3   7      330.43      410.13     24.16 o 
   1  -3   7    12863.18    12440.18    247.49 o 
   2  -3   7     3127.17     3178.34     80.93 o 
   3  -3   7     8476.00     8644.66    181.49 o 
   4  -3   7     1753.24     1808.08     68.41 o 
   5  -3   7     2789.81     2729.08    107.01 o 
   6  -3   7       32.13       57.29     46.37 o 
   7  -3   7      109.34      108.03     56.99 o 
   8  -3   7     1227.38     1073.41     93.52 o 
  -9  -2   7     4826.47     5160.03    235.57 o 
  -8  -2   7      885.29      946.51     51.85 o 
  -7  -2   7     9116.74     9064.19    219.07 o 
  -6  -2   7      849.43      848.28     56.71 o 
  -5  -2   7      240.26      267.55     46.67 o 
  -4  -2   7       75.43       95.65     31.03 o 
  -3  -2   7     8057.26     8058.20    159.01 o 
  -2  -2   7     4476.77     4604.46    109.45 o 
  -1  -2   7    15864.03    14898.56    329.23 o 
   0  -2   7     5114.17     4923.01    102.28 o 
   1  -2   7     3752.68     3452.32     84.97 o 
   2  -2   7     1357.51     1491.26     48.56 o 
   3  -2   7      580.85      543.28     38.56 o 
   4  -2   7      697.14      743.62     41.65 o 
   5  -2   7      417.30      474.70     86.83 o 
   6  -2   7     5831.68     5510.25    267.79 o 
   7  -2   7      211.83      186.01     72.28 o 
   8  -2   7     1835.97     1550.73    118.28 o 
  -9  -1   7     2141.51     2235.46     75.25 o 
  -8  -1   7      167.30      218.22     58.79 o 
  -7  -1   7      302.21      410.91     45.74 o 
  -6  -1   7      379.39      450.55     59.38 o 
  -5  -1   7     6643.24     7139.37    202.02 o 
  -4  -1   7     1360.57     1359.40     56.23 o 
  -3  -1   7    11759.04    12005.39    362.91 o 
  -2  -1   7     2810.24     2993.07     83.72 o 
  -1  -1   7      176.04      220.69     23.33 o 
   0  -1   7      559.37      631.25     43.68 o 
   1  -1   7        3.93       -8.56     19.67 o 
   2  -1   7     5557.00     4883.66    113.71 o 
   3  -1   7      974.47      992.18     70.41 o 
   4  -1   7     6817.64     6069.77    315.63 o 
   5  -1   7      577.06      562.30     42.37 o 
   6  -1   7      546.34      658.92     70.88 o 
   7  -1   7       38.44      -24.78     33.79 o 
  -9   0   7     1565.86     1474.33     66.70 o 
  -8   0   7     1140.93     1149.56     55.52 o 
  -7   0   7     4434.86     4099.62    113.40 o 
  -6   0   7     2294.80     2286.60     78.16 o 
  -5   0   7      914.95      857.16     59.27 o 
  -4   0   7       82.85       88.45     35.70 o 
  -3   0   7      223.49      308.99     37.64 o 
  -2   0   7      938.97      778.29     41.73 o 
  -1   0   7     3221.52     3279.20     80.10 o 
   0   0   7    15301.68    15661.01    308.60 o 
   1   0   7      877.08      867.91     42.34 o 
   2   0   7     2330.96     2580.45    112.19 o 
   3   0   7      309.82      337.34     43.81 o 
   4   0   7      445.02      490.47     67.98 o 
   5   0   7      240.07      233.60     42.97 o 
   6   0   7     3535.86     3268.50    260.35 o 
   7   0   7      906.36      699.39     63.81 o 
  -9   1   7     2399.83     2302.89     90.52 o 
  -8   1   7     1867.89     1792.47     79.03 o 
  -7   1   7       34.01       -1.30     33.66 o 
  -6   1   7      722.11      776.15     52.84 o 
  -5   1   7      107.86      126.23     37.53 o 
  -4   1   7    11406.39    11391.20    215.38 o 
  -3   1   7       82.32       70.51     32.15 o 
  -2   1   7    23322.81    23740.91    427.79 o 
  -1   1   7      173.37      301.75     59.19 o 
   0   1   7     2657.44     2371.26    143.48 o 
   1   1   7      243.73      229.12     44.28 o 
   2   1   7     4222.85     4585.85    166.95 o 
   3   1   7      541.73      671.06     82.59 o 
   4   1   7    10891.62    10862.64    393.68 o 
   5   1   7     1512.66     1339.97     74.40 o 
   6   1   7     2634.63     2272.26    113.72 o 
   7   1   7       42.36       44.40     58.74 o 
 -10   2   7       32.60      153.33     70.34 o 
  -9   2   7       43.62       68.17     44.12 o 
  -8   2   7    10981.09    10455.64    272.67 o 
  -7   2   7      341.86      420.50     56.19 o 
  -6   2   7    16069.90    16218.49    393.13 o 
  -5   2   7        1.14      -10.51     28.32 o 
  -4   2   7     7970.15     7731.50    157.26 o 
  -3   2   7       27.05       17.32     25.03 o 
  -2   2   7      327.29      448.36     37.16 o 
  -1   2   7     3945.99     3939.47    102.90 o 
   0   2   7     4645.53     4320.52    109.13 o 
   1   2   7     3785.49     3764.61    100.14 o 
   2   2   7     5316.98     5002.98    144.95 o 
   3   2   7     3770.58     3978.25    123.73 o 
   4   2   7      746.78      828.92    107.88 o 
   5   2   7       78.85       68.03     43.09 o 
   6   2   7      139.01      117.65     62.33 o 
   7   2   7     1896.26     1890.45    188.83 o 
 -10   3   7     5692.65     5235.94    198.12 o 
  -9   3   7       11.17       35.98     42.94 o 
  -8   3   7     8142.82     8085.13    270.94 o 
  -7   3   7      863.58      901.75     74.99 o 
  -6   3   7     1962.95     1807.24    105.92 o 
  -5   3   7      281.69      254.43     44.75 o 
  -4   3   7     1634.75     1549.54     63.65 o 
  -3   3   7     6682.59     6492.29    149.37 o 
  -2   3   7    12967.13    13450.74    275.37 o 
  -1   3   7    12343.42    12688.55    260.76 o 
   0   3   7     2086.19     2188.77     73.55 o 
   1   3   7      747.15      850.82     73.43 o 
   2   3   7       36.75       23.07     50.19 o 
   3   3   7      927.36      988.80     65.58 o 
   4   3   7       49.92       17.95     47.04 o 
   5   3   7     2391.27     2489.36    276.70 o 
   6   3   7      114.67       94.99     81.60 o 
  -9   4   7       63.43      116.95     73.83 o 
  -8   4   7      609.99      735.21     97.80 o 
  -7   4   7     1610.96     1598.29     94.38 o 
  -6   4   7     5753.96     5326.31    234.44 o 
  -5   4   7     4927.35     4636.69    139.45 o 
  -4   4   7     4288.16     4140.40    125.77 o 
  -3   4   7     2124.96     2146.16    114.25 o 
  -2   4   7       90.81       63.10     51.24 o 
  -1   4   7        3.01      -35.28     35.28 o 
   0   4   7      187.80       72.61     41.55 o 
   1   4   7     3910.59     3930.96    128.23 o 
   2   4   7      224.34      399.97     64.24 o 
   3   4   7     6795.71     6622.39    325.74 o 
   4   4   7       75.09        5.62     83.17 o 
   5   4   7      166.79       38.59     89.79 o 
   6   4   7       31.39      -89.82     89.82 o 
  -9   5   7     3610.81     3477.37    157.41 o 
  -8   5   7     2660.39     2568.81    127.35 o 
  -7   5   7     1470.96     1513.59     95.16 o 
  -6   5   7     1788.55     1543.34    146.62 o 
  -5   5   7      534.77      654.16     64.14 o 
  -4   5   7      365.46      562.40     86.54 o 
  -3   5   7     3312.07     3143.24    125.45 o 
  -2   5   7      289.99      322.79     70.55 o 
  -1   5   7    11768.31    11696.33    326.51 o 
   0   5   7       25.96       32.26     58.26 o 
   1   5   7     4189.81     4414.62    166.15 o 
   2   5   7       80.03       46.89     55.38 o 
   3   5   7        0.45      -64.83     86.37 o 
   4   5   7      662.16      951.65     67.81 o 
   5   5   7     1335.12     1422.20    119.26 o 
  -9   6   7     3055.30     3063.88    150.75 o 
  -8   6   7      125.32      135.55     64.51 o 
  -7   6   7     2157.29     2035.67    127.57 o 
  -6   6   7       27.88       49.82     43.07 o 
  -5   6   7     9707.63     9188.48    276.55 o 
  -4   6   7      438.70      528.06     70.98 o 
  -3   6   7     4859.81     4561.34    162.53 o 
  -2   6   7      121.18      133.79     71.22 o 
  -1   6   7      276.02      320.68    102.32 o 
   0   6   7      271.47      117.92     87.27 o 
   1   6   7     1290.73     1399.98    118.16 o 
   2   6   7     1279.80     1295.95     83.24 o 
   3   6   7     2440.46     2832.41    123.32 o 
   4   6   7     2858.64     3222.96    272.40 o 
  -9   7   7     4546.37     4184.54    189.12 o 
  -8   7   7      530.43      561.61     77.26 o 
  -7   7   7     7549.55     6758.45    336.19 o 
  -6   7   7     1160.16     1041.06     98.26 o 
  -5   7   7     5595.56     5093.15    181.58 o 
  -4   7   7     1410.02     1358.66     84.07 o 
  -3   7   7      118.50      124.14     51.90 o 
  -2   7   7      986.77     1106.60    117.19 o 
  -1   7   7     2198.07     1999.58    145.59 o 
   0   7   7     4355.03     4230.88    220.73 o 
   1   7   7     1611.61     1755.61    129.63 o 
   2   7   7     2572.01     2886.92    166.29 o 
   3   7   7       41.24      205.49     63.06 o 
  -8   8   7      761.77      800.51     80.77 o 
  -7   8   7      560.93      680.11     98.13 o 
  -6   8   7      287.14      483.18    129.15 o 
  -5   8   7      631.96      673.55     77.30 o 
  -4   8   7     5824.37     5382.05    191.84 o 
  -3   8   7     1558.80     1378.43     85.02 o 
  -2   8   7     3027.92     3124.52    192.57 o 
  -1   8   7      295.79      481.45    101.47 o 
   0   8   7      329.38      695.80    113.67 o 
   1   8   7       58.78       82.17     64.57 o 
   2   8   7      903.03     1264.82    109.60 o 
  -7   9   7     1351.84     1415.63    125.26 o 
  -6   9   7     3596.01     3436.19    150.16 o 
  -5   9   7      751.51      900.41     73.65 o 
  -4   9   7     1510.27     1633.38     97.00 o 
  -3   9   7        1.52       90.00     81.32 o 
  -2   9   7       19.66       60.57     76.04 o 
  -1   9   7       22.37      146.99     79.93 o 
   0   9   7     3073.73     3381.96    200.40 o 
   1   9   7      412.26      456.99     95.83 o 
  -6  10   7      255.19      504.76     79.26 o 
  -5  10   7        6.68      150.00     49.92 o 
  -4  10   7     4390.40     4064.23    243.97 o 
  -3  10   7      792.53     1261.60    126.48 o 
  -2  10   7     4851.32     4601.99    256.71 o 
  -1  10   7      241.83      525.75    109.67 o 
  -1 -11   8     6343.88     6320.71    307.94 o 
   0 -11   8       48.36        0.97     53.65 o 
   1 -11   8     1155.21     1253.23    117.01 o 
   2 -11   8      279.92      253.98     80.53 o 
   3 -11   8     1674.99     1532.80     95.47 o 
   4 -11   8     1289.45     1118.38    122.05 o 
  -3 -10   8     2555.90     2581.96    161.49 o 
  -2 -10   8      291.13      259.87     75.32 o 
  -1 -10   8       18.56       46.85     53.04 o 
   0 -10   8      128.90      117.13     63.24 o 
   1 -10   8     1327.35     1214.21    111.06 o 
   2 -10   8     2500.16     2488.45    118.52 o 
   3 -10   8     3781.56     3723.13    152.79 o 
   4 -10   8     1167.14     1058.66    111.73 o 
   5 -10   8      604.32      722.75    115.49 o 
  -4  -9   8       22.27      -26.10     48.13 o 
  -3  -9   8      485.34      530.97     89.64 o 
  -2  -9   8     3698.48     3856.06    205.92 o 
  -1  -9   8     3839.88     3855.27    209.26 o 
   0  -9   8     3656.60     3767.34    205.13 o 
   1  -9   8     1452.36     1333.34     79.69 o 
   2  -9   8      647.65      802.21     70.15 o 
   3  -9   8       72.26      106.58     41.91 o 
   4  -9   8     1377.78     1352.27    121.62 o 
   5  -9   8      460.93      569.93    101.35 o 
   6  -9   8     3125.88     3291.11    206.10 o 
  -5  -8   8     4189.55     3902.85    205.43 o 
  -4  -8   8     3357.50     3132.22    171.63 o 
  -3  -8   8     1249.35     1116.86     95.40 o 
  -2  -8   8     3196.82     3238.67    176.00 o 
  -1  -8   8      398.34      355.33     71.67 o 
   0  -8   8       57.36       85.46     37.17 o 
   1  -8   8      376.23      351.75     52.67 o 
   2  -8   8     5689.44     5966.69    218.24 o 
   3  -8   8      411.87      472.69     59.54 o 
   4  -8   8     7071.44     7054.07    327.05 o 
   5  -8   8       16.51        1.15     49.10 o 
   6  -8   8     1289.78     1427.71    126.23 o 
   7  -8   8       65.43      127.63     73.01 o 
  -6  -7   8     4263.20     4703.31    182.71 o 
  -5  -7   8     1220.24     1113.43     99.65 o 
  -4  -7   8      406.15      508.94     81.87 o 
  -3  -7   8        2.10        1.76     42.00 o 
  -2  -7   8     2576.64     2857.42    157.25 o 
  -1  -7   8      278.53      337.86     70.70 o 
   0  -7   8    10196.45     8719.19   1441.67 o 
   1  -7   8       11.15       -6.77     43.70 o 
   2  -7   8     6482.79     6833.55    216.17 o 
   3  -7   8      237.94      287.12     51.30 o 
   4  -7   8      148.42      254.65     70.58 o 
   5  -7   8      118.49      223.82     70.16 o 
   6  -7   8      621.24      746.54    108.51 o 
   7  -7   8     2506.86     2616.67    172.48 o 
  -7  -6   8        2.98      -28.65     52.13 o 
  -6  -6   8      101.97       68.34     51.56 o 
  -5  -6   8        3.59       -9.02     36.51 o 
  -4  -6   8    10906.13    10635.95    487.88 o 
  -3  -6   8      736.64      832.63     58.27 o 
  -2  -6   8    12453.73    12512.57    479.81 o 
  -1  -6   8      575.82      600.11     52.41 o 
   0  -6   8      351.72      467.23     51.62 o 
   1  -6   8       17.56       11.41     29.28 o 
   2  -6   8      249.71      353.81     74.56 o 
   3  -6   8     3978.20     4051.21    145.47 o 
   4  -6   8     4248.29     4362.15    220.36 o 
   5  -6   8     3438.27     3572.64    196.75 o 
   6  -6   8     1424.05     1378.07    117.62 o 
   7  -6   8     1386.26     1328.85    117.13 o 
  -7  -5   8      815.57      861.12     93.64 o 
  -6  -5   8     9413.65     9505.52    299.70 o 
  -5  -5   8      962.27      892.28     97.53 o 
  -4  -5   8     1082.73     1005.95     64.77 o 
  -3  -5   8        2.94       -4.92     29.22 o 
  -2  -5   8        7.37        7.37     22.63 o 
  -1  -5   8     2077.10     2145.54     86.90 o 
   0  -5   8     4647.33     5108.71    160.99 o 
   1  -5   8     5145.96     5277.69    167.08 o 
   2  -5   8     1223.87     1354.22     69.74 o 
   3  -5   8     2371.75     2592.41    104.79 o 
   4  -5   8      232.57      354.97     71.31 o 
   5  -5   8      146.00      210.47     64.03 o 
   6  -5   8       82.34       76.71     55.96 o 
   7  -5   8      956.86     1057.20    101.29 o 
  -8  -4   8     2565.49     2464.58    167.02 o 
  -7  -4   8      922.80      762.68     65.08 o 
  -6  -4   8     1593.87     1448.74    101.44 o 
  -5  -4   8        3.42      -30.89     30.89 o 
  -4  -4   8      415.74      507.34     48.79 o 
  -3  -4   8     4756.07     4411.51    236.59 o 
  -2  -4   8     1574.24     1442.44     51.31 o 
  -1  -4   8    13824.62    13522.90    306.20 o 
   0  -4   8     1800.39     1696.06     73.68 o 
   1  -4   8      706.30      758.64     90.97 o 
   2  -4   8       99.16      129.71     34.93 o 
   3  -4   8     1702.30     2058.39     87.83 o 
   4  -4   8       83.48      121.86     53.71 o 
   5  -4   8     5269.43     5626.36    255.74 o 
   6  -4   8      844.81      819.85     84.48 o 
   7  -4   8     2754.61     2705.52    158.22 o 
  -8  -3   8      135.71       99.83     43.11 o 
  -7  -3   8     2702.41     2654.08    110.34 o 
  -6  -3   8     1418.31     1481.25     75.96 o 
  -5  -3   8    10935.05    11143.89    247.58 o 
  -4  -3   8     1757.73     1735.27     71.93 o 
  -3  -3   8     9057.93     9055.82    194.72 o 
  -2  -3   8      467.49      546.18     48.13 o 
  -1  -3   8      489.82      565.54     61.23 o 
   0  -3   8        6.04       -9.30     16.95 o 
   1  -3   8    10235.12    10230.45    287.75 o 
   2  -3   8     1871.27     1815.14     68.14 o 
   3  -3   8     9653.28     9874.17    297.34 o 
   4  -3   8     1558.81     1546.45     82.05 o 
   5  -3   8      832.19      929.22     66.33 o 
   6  -3   8      297.32      360.31     75.44 o 
   7  -3   8      306.76      240.87     75.19 o 
  -9  -2   8     5348.21     5325.00    157.46 o 
  -8  -2   8      345.64      445.63     67.66 o 
  -7  -2   8    10920.92    10714.88    296.85 o 
  -6  -2   8      592.54      792.82     72.31 o 
  -5  -2   8      313.88      314.31     52.37 o 
  -4  -2   8       13.66      -25.44     29.32 o 
  -3  -2   8     5476.21     5420.55    134.92 o 
  -2  -2   8     1996.53     1905.46     63.54 o 
  -1  -2   8    17937.21    17724.90    353.48 o 
   0  -2   8      554.23      512.89     34.72 o 
   1  -2   8     4386.33     3996.93     99.56 o 
   2  -2   8     2677.86     2465.83     71.25 o 
   3  -2   8       54.12       58.43     28.70 o 
   4  -2   8        9.67       -1.89     25.85 o 
   5  -2   8      897.19      806.91     89.94 o 
   6  -2   8     1303.56     1224.39    197.24 o 
   7  -2   8      263.95      270.01     88.73 o 
  -9  -1   8     1668.63     1532.56     70.87 o 
  -8  -1   8       44.07        2.92     61.75 o 
  -7  -1   8      453.07      609.37     56.29 o 
  -6  -1   8      903.78      841.05     62.43 o 
  -5  -1   8     5686.54     5794.94    175.27 o 
  -4  -1   8     2158.91     2107.23     74.46 o 
  -3  -1   8    13216.29    13409.56    252.47 o 
  -2  -1   8     3409.82     3499.06     84.72 o 
  -1  -1   8     4042.36     4150.88    143.82 o 
   0  -1   8     1228.49     1191.47     52.04 o 
   1  -1   8      156.88       92.02     29.82 o 
   2  -1   8     3877.39     3447.15     93.65 o 
   3  -1   8     2137.44     2021.28     77.05 o 
   4  -1   8     2380.00     2161.02     81.25 o 
   5  -1   8      705.54      692.91     53.33 o 
   6  -1   8       94.13       80.42     83.81 o 
   7  -1   8       56.76      -65.57     65.57 o 
  -9   0   8     2892.65     2916.58    124.03 o 
  -8   0   8     1257.15     1409.09     71.22 o 
  -7   0   8     7741.53     7515.74    206.18 o 
  -6   0   8     1715.19     1710.55     71.21 o 
  -5   0   8     1862.87     1876.15     85.19 o 
  -4   0   8       44.39       22.12     35.10 o 
  -3   0   8      757.59      871.41     48.52 o 
  -2   0   8     4410.24     4267.45    202.16 o 
  -1   0   8      913.69      953.12     36.01 o 
   0   0   8    10080.59    10326.91    336.43 o 
   1   0   8      469.72      611.09     44.86 o 
   2   0   8     1954.59     2206.87    138.75 o 
   3   0   8       89.25       70.81     41.05 o 
   4   0   8      339.67      433.92     54.48 o 
   5   0   8        4.04      -35.18     35.18 o 
   6   0   8     1942.07     1838.42     84.59 o 
   7   0   8      528.13      552.70     81.10 o 
  -9   1   8     2048.16     2008.57     86.82 o 
  -8   1   8     1392.94     1352.60     72.13 o 
  -7   1   8      137.32       85.08     42.84 o 
  -6   1   8      715.16      879.33     66.80 o 
  -5   1   8       30.74       90.46     44.44 o 
  -4   1   8     8300.76     8245.08    191.67 o 
  -3   1   8      121.22      121.60     35.67 o 
  -2   1   8    15941.10    15771.62    497.00 o 
  -1   1   8     1428.00     1284.56     59.49 o 
   0   1   8     1268.34     1232.40     75.51 o 
   1   1   8        0.72      -26.80     37.79 o 
   2   1   8     2281.65     2526.68     93.12 o 
   3   1   8     1016.75      903.23     60.46 o 
   4   1   8     4250.86     4308.87    131.07 o 
   5   1   8      795.88      823.29     64.41 o 
   6   1   8     1287.07     1096.22     64.99 o 
  -9   2   8        2.35       43.94     38.00 o 
  -8   2   8     3767.65     3663.38    151.59 o 
  -7   2   8      561.87      695.29     80.29 o 
  -6   2   8    16985.38    17665.69    426.31 o 
  -5   2   8       87.87       21.25     38.00 o 
  -4   2   8     7129.48     7301.43    168.56 o 
  -3   2   8      374.07      434.12     46.65 o 
  -2   2   8      592.13      809.49     82.66 o 
  -1   2   8     1663.80     1649.60     56.73 o 
   0   2   8     4943.20     4673.76    213.36 o 
   1   2   8     1138.65     1090.04     87.40 o 
   2   2   8     4053.56     4096.47    292.18 o 
   3   2   8     2673.07     2858.36    150.89 o 
   4   2   8      406.14      560.58    103.44 o 
   5   2   8       16.45      -45.22     45.22 o 
   6   2   8      164.94       10.46     75.05 o 
  -9   3   8       19.53       69.92     65.79 o 
  -8   3   8     3963.30     4079.04    165.59 o 
  -7   3   8      358.84      312.60     60.24 o 
  -6   3   8      994.26      889.88     78.59 o 
  -5   3   8      320.01      276.31     53.50 o 
  -4   3   8     2144.88     1991.67     84.09 o 
  -3   3   8     1888.56     1782.41     76.99 o 
  -2   3   8     8625.96     8878.11    261.50 o 
  -1   3   8     6537.62     6367.13    172.58 o 
   0   3   8     1889.86     1841.03     82.32 o 
   1   3   8      684.38      807.38     80.37 o 
   2   3   8        0.11      -50.99     50.99 o 
   3   3   8     1416.15     1320.91     75.39 o 
   4   3   8       56.09       13.12     63.51 o 
   5   3   8     1736.13     1662.72    136.94 o 
   6   3   8      199.10      136.08     98.89 o 
  -9   4   8       24.17       75.04     54.47 o 
  -8   4   8      332.32      485.96    106.36 o 
  -7   4   8     1572.94     1364.02     90.47 o 
  -6   4   8     5322.54     4877.41    302.11 o 
  -5   4   8     5898.98     5888.39    168.76 o 
  -4   4   8     2103.48     2021.67     86.42 o 
  -3   4   8      765.97      860.01     95.62 o 
  -2   4   8      361.86      419.66     73.26 o 
  -1   4   8      364.80      297.06     84.63 o 
   0   4   8        5.87      -49.34     62.04 o 
   1   4   8     4689.37     4832.06    182.39 o 
   2   4   8      220.87      214.23     73.43 o 
   3   4   8     6350.79     6732.46    227.00 o 
   4   4   8       71.50       67.31     58.12 o 
   5   4   8      318.76      583.04    248.49 o 
  -9   5   8     3957.96     4043.98    174.66 o 
  -8   5   8     3227.27     3026.67    143.59 o 
  -7   5   8     2733.65     2647.61    129.06 o 
  -6   5   8     1975.14     1730.86    175.94 o 
  -5   5   8      129.00       93.97     46.03 o 
  -4   5   8       21.50      -47.13     47.13 o 
  -3   5   8     2504.29     2505.34    115.56 o 
  -2   5   8       49.99      -37.55     74.16 o 
  -1   5   8     9920.89    10114.67    401.03 o 
   0   5   8        5.96      -49.95     85.51 o 
   1   5   8     3301.90     3524.94    199.00 o 
   2   5   8        1.23      -22.38     54.41 o 
   3   5   8        4.39       23.94    112.27 o 
   4   5   8      846.58     1010.89    151.15 o 
  -9   6   8     3177.69     2982.62    148.55 o 
  -8   6   8       16.93       51.73     63.94 o 
  -7   6   8      260.23      334.77     67.27 o 
  -6   6   8       32.05       39.16     43.93 o 
  -5   6   8    12637.60    12097.61    349.03 o 
  -4   6   8      456.58      716.03     81.32 o 
  -3   6   8    10347.03     9968.06    297.72 o 
  -2   6   8      167.68      286.02     65.94 o 
  -1   6   8      936.27     1155.64    149.54 o 
   0   6   8      195.57      148.99     90.06 o 
   1   6   8     1189.83     1319.38    122.47 o 
   2   6   8      907.40     1000.03    108.33 o 
   3   6   8     1798.05     2192.51    140.50 o 
   4   6   8     1323.80     1707.32    308.66 o 
  -8   7   8       69.34      100.05     73.74 o 
  -7   7   8     5893.62     5555.41    217.21 o 
  -6   7   8      963.59     1005.01    102.50 o 
  -5   7   8     4811.06     4602.29    173.11 o 
  -4   7   8      236.21      514.20     82.66 o 
  -3   7   8      140.52      202.90     55.70 o 
  -2   7   8      215.88      367.23    105.17 o 
  -1   7   8     1966.55     2104.27    157.12 o 
   0   7   8     3041.64     2922.97    184.43 o 
   1   7   8     1225.18     1375.88    121.92 o 
   2   7   8     1576.83     1917.59    135.94 o 
   3   7   8       75.75      416.57     78.84 o 
  -8   8   8      456.96      723.24     89.61 o 
  -7   8   8      504.56      498.76    140.59 o 
  -6   8   8      325.40      354.91     85.09 o 
  -5   8   8      826.63      973.44     79.02 o 
  -4   8   8     5013.66     4322.22    167.97 o 
  -3   8   8      883.66     1150.85    149.90 o 
  -2   8   8     2858.03     2789.51    186.74 o 
  -1   8   8      421.02      453.35    105.11 o 
   0   8   8      121.41      238.69     88.24 o 
   1   8   8       63.27      247.61     82.29 o 
   2   8   8      542.60      930.06     98.92 o 
  -7   9   8     1161.50     1156.55    115.43 o 
  -6   9   8     3526.11     3587.97    155.92 o 
  -5   9   8     1212.18     1227.77    188.89 o 
  -4   9   8      662.15      919.93    137.46 o 
  -3   9   8      135.62      135.64     82.60 o 
  -2   9   8        6.04      154.51     91.22 o 
  -1   9   8        1.71       83.75     72.28 o 
   0   9   8     3478.63     3966.03    226.55 o 
  -5  10   8       12.59      315.10    100.62 o 
  -4  10   8     2780.36     2918.72    202.76 o 
  -3  10   8      581.71      818.21    132.61 o 
  -2  10   8     4599.00     4918.73    272.92 o 
  -1 -11   9     6905.19     6777.57    332.88 o 
   0 -11   9      109.98      179.09     81.99 o 
   1 -11   9     1001.06      922.72    106.63 o 
   2 -11   9       10.95       24.76     58.44 o 
   3 -11   9      662.38      688.43     83.29 o 
  -3 -10   9     2660.45     2599.07    165.13 o 
  -2 -10   9      173.93      121.07     70.70 o 
  -1 -10   9       18.42       -0.91     54.68 o 
   0 -10   9      334.19      363.04     87.03 o 
   1 -10   9     1006.81     1352.76    122.53 o 
   2 -10   9     1584.60     1546.51     94.60 o 
   3 -10   9     3233.41     3195.04    141.91 o 
   4 -10   9      976.15      864.39    109.30 o 
   5 -10   9      406.74      537.89    108.69 o 
  -4  -9   9        0.37      -34.47     54.13 o 
  -3  -9   9      646.28      673.65     99.65 o 
  -2  -9   9     3023.46     2964.48    175.51 o 
  -1  -9   9     2791.21     3143.63    185.77 o 
   0  -9   9     2394.48     1954.37    144.02 o 
   1  -9   9      634.22      783.53     65.92 o 
   2  -9   9      602.08      685.16     77.38 o 
   3  -9   9        0.81      -26.67     38.95 o 
   4  -9   9     1302.35     1326.30    125.38 o 
   5  -9   9      198.86      287.79     86.24 o 
  -5  -8   9     2128.46     1778.92    137.52 o 
  -4  -8   9     2760.58     2528.61    155.18 o 
  -3  -8   9     2572.59     2490.07    151.72 o 
  -2  -8   9     5111.18     4755.84    234.32 o 
  -1  -8   9      851.70      836.17     89.27 o 
   0  -8   9      119.55      206.42     49.26 o 
   1  -8   9      274.25      267.54     57.47 o 
   2  -8   9     3424.14     2391.70    159.61 o 
   3  -8   9      112.46       99.06     42.61 o 
   4  -8   9     5736.79     5910.45    292.16 o 
   5  -8   9       72.54      133.15     72.40 o 
   6  -8   9     1158.15     1283.88    124.96 o 
  -6  -7   9     4523.72     4415.62    254.59 o 
  -5  -7   9     1686.83     1522.26    126.42 o 
  -4  -7   9      148.84      111.36     60.45 o 
  -3  -7   9       67.15       14.69     47.58 o 
  -2  -7   9     3991.96     3706.52    190.50 o 
  -1  -7   9       36.89       32.77     49.28 o 
   0  -7   9     7934.30     8230.26    247.91 o 
   1  -7   9       65.97       -6.54     35.03 o 
   2  -7   9     7378.80     7531.35    235.96 o 
   3  -7   9      601.97      680.97     64.94 o 
   4  -7   9        9.32      -31.07     49.52 o 
   5  -7   9        6.96      -42.97     49.16 o 
   6  -7   9      925.70      902.08    103.96 o 
  -7  -6   9       20.98       -9.35     63.06 o 
  -6  -6   9        7.21      -59.15     74.59 o 
  -5  -6   9        4.32      -55.29     55.29 o 
  -4  -6   9     7028.02     6176.33    275.41 o 
  -3  -6   9      853.48      765.53     81.99 o 
  -2  -6   9    11301.64    10899.94    431.56 o 
  -1  -6   9      255.95      280.83     47.63 o 
   0  -6   9      955.18     1010.86     63.90 o 
   1  -6   9       96.11       91.66     37.91 o 
   2  -6   9      337.35      393.90     55.07 o 
   3  -6   9     3279.67     3466.13    133.38 o 
   4  -6   9     3642.11     3665.74    201.12 o 
   5  -6   9     2026.02     1996.91    142.80 o 
   6  -6   9      612.08      930.79    121.38 o 
   7  -6   9      935.31      884.66    103.11 o 
  -7  -5   9      802.90      807.41     97.28 o 
  -6  -5   9     5697.18     5710.23    292.98 o 
  -5  -5   9       42.86       54.31     46.42 o 
  -4  -5   9     2323.49     2120.24    100.42 o 
  -3  -5   9      268.75      342.17     72.04 o 
  -2  -5   9      254.65      244.70     50.92 o 
  -1  -5   9     2314.64     2258.80     94.35 o 
   0  -5   9     3317.10     3417.05    123.46 o 
   1  -5   9     4371.18     4396.95    149.40 o 
   2  -5   9     1763.69     1836.71     86.19 o 
   3  -5   9     1401.17     1415.45    111.61 o 
   4  -5   9     1204.40     1336.68    110.51 o 
   5  -5   9      629.75      737.62    104.45 o 
   6  -5   9       31.27      -12.74     53.29 o 
   7  -5   9     1147.37     1203.16    111.91 o 
  -8  -4   9     3014.44     2520.42    177.15 o 
  -7  -4   9      306.33      483.93    102.44 o 
  -6  -4   9      824.63      864.18     79.56 o 
  -5  -4   9       22.72      -41.82     41.82 o 
  -4  -4   9     2824.29     2669.82    120.77 o 
  -3  -4   9     3936.91     3361.46    130.70 o 
  -2  -4   9      735.72      671.60     55.29 o 
  -1  -4   9     4915.18     4546.11    148.95 o 
   0  -4   9     2437.84     2531.35     99.19 o 
   1  -4   9      608.03      720.72     57.08 o 
   2  -4   9       72.89       72.19     34.93 o 
   3  -4   9     1168.44     1204.25     98.07 o 
   4  -4   9       16.23       52.31     50.86 o 
   5  -4   9     4226.98     4247.39    212.72 o 
   6  -4   9      256.55      214.35     76.16 o 
   7  -4   9     2612.31     2323.85    148.99 o 
  -8  -3   9      338.44      358.42     62.67 o 
  -7  -3   9     3586.15     3276.55    216.90 o 
  -6  -3   9      455.60      672.69     88.14 o 
  -5  -3   9    12985.08    13272.94    335.07 o 
  -4  -3   9      555.47      736.36     76.26 o 
  -3  -3   9     8130.50     8195.72    262.47 o 
  -2  -3   9      303.66      298.75     41.37 o 
  -1  -3   9      208.94      322.62     47.50 o 
   0  -3   9       16.42       65.47     32.50 o 
   1  -3   9     6441.73     6013.61    183.39 o 
   2  -3   9     1209.52     1020.65     62.03 o 
   3  -3   9     9465.14     9029.08    366.38 o 
   4  -3   9       76.44       32.53     53.22 o 
   5  -3   9      550.56      656.78     79.50 o 
   6  -3   9       60.93       -0.12     60.87 o 
   7  -3   9       93.30      106.81     75.74 o 
  -9  -2   9     5326.78     5387.22    164.84 o 
  -8  -2   9     1956.91     1971.88     90.43 o 
  -7  -2   9     8898.78     9031.85    324.51 o 
  -6  -2   9     1832.27     1899.14    112.82 o 
  -5  -2   9      615.80      684.30     88.60 o 
  -4  -2   9       11.13      -19.88     37.69 o 
  -3  -2   9     3443.79     3637.79    101.67 o 
  -2  -2   9     1165.70     1166.59     60.71 o 
  -1  -2   9    11228.89    10737.74    303.53 o 
   0  -2   9     1075.18     1026.30     66.92 o 
   1  -2   9     2609.30     2304.26     84.05 o 
   2  -2   9     1004.26      980.58     63.12 o 
   3  -2   9      307.55      379.83     62.19 o 
   4  -2   9      987.61      961.19     99.53 o 
   5  -2   9      581.82      624.25     76.39 o 
   6  -2   9      785.98      801.11     78.38 o 
   7  -2   9      543.31      553.79    105.78 o 
  -9  -1   9      972.45     1014.40     69.32 o 
  -8  -1   9        1.58      -39.38     39.38 o 
  -7  -1   9       99.36       64.13     46.14 o 
  -6  -1   9      622.29      747.26     86.54 o 
  -5  -1   9     7953.59     7998.91    393.69 o 
  -4  -1   9     2191.97     1958.31    185.57 o 
  -3  -1   9     4234.96     4240.13    112.03 o 
  -2  -1   9     3549.88     3874.66    102.74 o 
  -1  -1   9     3882.51     4216.91    149.10 o 
   0  -1   9      128.89      235.78     57.88 o 
   1  -1   9      346.11      374.03     50.27 o 
   2  -1   9     7640.64     7395.13    394.72 o 
   3  -1   9      605.50      694.69     70.08 o 
   4  -1   9     7056.46     6508.94    220.68 o 
   5  -1   9      110.60       94.35     57.27 o 
   6  -1   9      334.45      352.84     70.02 o 
   7  -1   9       37.64      -48.49     97.35 o 
  -9   0   9     3096.42     3095.69    136.21 o 
  -8   0   9     2200.92     2233.73     93.78 o 
  -7   0   9     6443.62     6696.11    192.33 o 
  -6   0   9     2184.49     2189.98     93.44 o 
  -5   0   9     1606.53     1742.71    160.13 o 
  -4   0   9       64.17       21.58     42.52 o 
  -3   0   9      661.53      686.84     53.54 o 
  -2   0   9     1888.36     1726.58    111.76 o 
  -1   0   9      479.63      648.33    141.25 o 
   0   0   9     8828.94     9000.81    279.98 o 
   1   0   9      568.26      713.02     70.30 o 
   2   0   9     7589.05     7802.07    250.35 o 
   3   0   9      693.58      822.84     88.17 o 
   4   0   9      189.63      331.44     69.34 o 
   5   0   9      105.51       79.46     58.94 o 
   6   0   9     1444.43     1402.65     91.89 o 
  -9   1   9     2016.28     2125.23    111.82 o 
  -8   1   9     1277.71     1269.05     87.87 o 
  -7   1   9      163.04      179.61     58.91 o 
  -6   1   9      316.99      416.56     84.75 o 
  -5   1   9      324.52      524.02     76.29 o 
  -4   1   9     3758.78     3914.20    160.60 o 
  -3   1   9      274.88      297.96     64.54 o 
  -2   1   9     8081.47     7845.52    766.99 o 
  -1   1   9     1663.20     1527.41     76.12 o 
   0   1   9     1420.55     1467.44     92.05 o 
   1   1   9      124.36      292.44     71.92 o 
   2   1   9      436.67      613.04     85.76 o 
   3   1   9     1995.32     1936.74    104.17 o 
   4   1   9     2416.05     2545.64    118.48 o 
   5   1   9      578.58      666.32     88.56 o 
   6   1   9     1756.99     1876.58    176.39 o 
  -9   2   9        6.76       37.11     66.42 o 
  -8   2   9      267.16      429.18     73.77 o 
  -7   2   9      255.39      307.66    107.27 o 
  -6   2   9    16411.18    16481.41    485.54 o 
  -5   2   9       71.56       35.14     48.54 o 
  -4   2   9     5061.79     5132.53    153.57 o 
  -3   2   9      859.57      910.16     64.69 o 
  -2   2   9       33.12       34.46     42.13 o 
  -1   2   9      566.32      551.09     74.23 o 
   0   2   9     3871.38     3710.06    156.88 o 
   1   2   9     1024.96     1019.88    131.12 o 
   2   2   9     3246.75     3280.31    145.64 o 
   3   2   9     1237.79     1159.50    101.50 o 
   4   2   9     1145.26     1081.12     85.65 o 
   5   2   9        0.08      -58.02     58.02 o 
   6   2   9      108.50       53.07     67.95 o 
  -9   3   9       36.92       82.69     84.15 o 
  -8   3   9     4123.84     4077.44    198.42 o 
  -7   3   9      190.42      202.67     60.33 o 
  -6   3   9     1077.75      993.80     82.81 o 
  -5   3   9      569.29      679.56     70.10 o 
  -4   3   9     1434.18     1446.39     78.85 o 
  -3   3   9      736.28      829.67     97.65 o 
  -2   3   9     3990.59     3748.40    123.11 o 
  -1   3   9     3945.28     3628.54    218.21 o 
   0   3   9     1410.43     1259.72    136.00 o 
   1   3   9      640.91      962.55    107.78 o 
   2   3   9        3.87      -63.91     63.91 o 
   3   3   9     1538.43     1363.14    107.33 o 
   4   3   9      126.25       68.11     70.19 o 
   5   3   9     1591.47     1542.93    241.03 o 
  -9   4   9       36.94       18.97     61.54 o 
  -8   4   9        2.03      -11.73     40.43 o 
  -7   4   9      978.51      977.06     80.82 o 
  -6   4   9     5158.70     5045.99    199.18 o 
  -5   4   9     4342.51     4344.78    140.18 o 
  -4   4   9     2908.95     2813.21    106.86 o 
  -3   4   9      739.41     1089.26    101.91 o 
  -2   4   9     1265.64     1156.34     88.66 o 
  -1   4   9      313.82      536.18     86.13 o 
   0   4   9      113.72      115.13    112.03 o 
   1   4   9     2951.52     2853.11    186.01 o 
   2   4   9        0.56      -21.79     60.99 o 
   3   4   9     2822.63     2980.63    139.05 o 
   4   4   9      101.63       93.19     66.11 o 
   5   4   9      270.30      431.92    242.45 o 
  -9   5   9     2793.95     2684.84    137.79 o 
  -8   5   9     2362.80     2455.20    130.69 o 
  -7   5   9     3606.17     3405.60    153.08 o 
  -6   5   9      946.69     1017.08     82.18 o 
  -5   5   9       87.83      130.50     47.98 o 
  -4   5   9       16.62      -30.34     51.10 o 
  -3   5   9     2419.34     2583.69    170.11 o 
  -2   5   9       99.18        1.65     90.58 o 
  -1   5   9     9148.37     8716.04    386.95 o 
   0   5   9       12.70      -16.63     97.22 o 
   1   5   9     2312.32     2411.24    169.57 o 
   2   5   9      126.75      105.11     90.49 o 
   3   5   9        8.46      142.13     77.92 o 
   4   5   9      255.16      286.12    164.98 o 
  -8   6   9        2.03       44.12     48.83 o 
  -7   6   9       37.74       -0.31     44.28 o 
  -6   6   9        2.13       26.37     46.80 o 
  -5   6   9     9667.56     9555.71    251.01 o 
  -4   6   9        0.75       48.29     50.67 o 
  -3   6   9     9284.01     8940.66    293.83 o 
  -2   6   9       81.87      137.70     96.98 o 
  -1   6   9      677.37      985.29    146.93 o 
   0   6   9      106.30      203.19     97.41 o 
   1   6   9      621.37      973.94    137.70 o 
   2   6   9      437.52      987.41    132.24 o 
   3   6   9     1132.90     1609.29    128.05 o 
  -8   7   9        5.32       12.54     46.57 o 
  -7   7   9     4630.44     4758.15    197.46 o 
  -6   7   9      575.14      727.18    144.74 o 
  -5   7   9     1357.07     1375.46     93.06 o 
  -4   7   9       32.09      106.13     56.50 o 
  -3   7   9       19.16       27.01     47.96 o 
  -2   7   9       94.89      181.22     98.80 o 
  -1   7   9     2111.04     2377.74    174.18 o 
   0   7   9     2267.40     2593.00    180.43 o 
   1   7   9      864.57     1005.50    114.82 o 
   2   7   9     1171.78     1519.84    126.05 o 
  -7   8   9      340.64      323.48    117.28 o 
  -6   8   9      196.90      381.01     89.64 o 
  -5   8   9     1515.46     1505.16     97.99 o 
  -4   8   9     2237.11     2344.39    123.53 o 
  -3   8   9     1105.27      996.27    125.26 o 
  -2   8   9     2667.80     2702.61    189.65 o 
  -1   8   9      456.73      624.37    122.53 o 
   0   8   9       28.99      233.17     89.52 o 
   1   8   9       41.32      160.70     75.44 o 
  -6   9   9     4023.34     3977.68    169.63 o 
  -5   9   9     1314.20     1490.17    132.73 o 
  -4   9   9      822.41     1143.93    156.70 o 
  -3   9   9      147.29      293.74    103.23 o 
  -2   9   9        3.71      247.61     99.11 o 
  -1   9   9       28.11      216.84     92.43 o 
   1 -11  10      806.82      739.38    121.32 o 
  -2 -10  10       94.81      120.23     72.77 o 
  -1 -10  10        3.81      -22.09     52.74 o 
   0 -10  10      578.36      585.65    105.90 o 
   1 -10  10     2054.16     1863.34    149.17 o 
   2 -10  10     1391.16     1350.61     92.18 o 
   3 -10  10     2691.82     2647.86    156.55 o 
   4 -10  10      811.16      884.79    136.13 o 
  -4  -9  10        7.55       -5.16     59.78 o 
  -3  -9  10     1167.98     1104.54    107.42 o 
  -2  -9  10     1835.64     1767.21    133.76 o 
  -1  -9  10     3046.52     3092.65    185.53 o 
   0  -9  10     2200.44     2176.80    153.91 o 
   1  -9  10     1037.08     1117.75    126.08 o 
   2  -9  10      323.35      322.25     73.34 o 
   3  -9  10        1.04      -35.71     39.16 o 
   4  -9  10      922.88     1033.47    115.86 o 
   5  -9  10      231.68      170.41     82.90 o 
  -5  -8  10     1115.11     1119.11    117.49 o 
  -4  -8  10     2668.49     2432.72    157.18 o 
  -3  -8  10     2654.23     2342.36    151.24 o 
  -2  -8  10     3648.52     3590.00    196.39 o 
  -1  -8  10     1159.96     1001.25     99.59 o 
   0  -8  10      210.58      180.18     50.11 o 
   1  -8  10        1.16      -21.77     35.44 o 
   2  -8  10     2086.58     2154.70    107.63 o 
   3  -8  10        6.44        7.06     41.01 o 
   4  -8  10     5464.72     5783.55    293.98 o 
   5  -8  10       22.04      131.51     78.53 o 
  -6  -7  10     5277.56     5105.10    286.45 o 
  -5  -7  10     1375.38     1167.05    120.59 o 
  -4  -7  10      391.04      494.07     91.15 o 
  -3  -7  10       50.51       52.92     60.14 o 
  -2  -7  10     1848.80     1843.67    129.09 o 
  -1  -7  10      108.05      110.09     59.72 o 
   0  -7  10     7341.36     8025.81    247.03 o 
   1  -7  10        2.01        0.14     35.80 o 
   2  -7  10     6995.77     7386.63    317.40 o 
   3  -7  10      174.69      232.14     82.84 o 
   4  -7  10        3.69       35.44     64.15 o 
   5  -7  10      320.17      473.50     98.92 o 
   6  -7  10      948.74     1056.29    115.31 o 
  -6  -6  10        2.76      -83.81     83.81 o 
  -5  -6  10      159.44       58.99     77.26 o 
  -4  -6  10     4999.69     4264.38    218.48 o 
  -3  -6  10      309.25      295.74     72.77 o 
  -2  -6  10     7359.10     7205.01    313.28 o 
  -1  -6  10      976.73      992.11     94.52 o 
   0  -6  10      838.71      849.72     62.93 o 
   1  -6  10      143.39      184.35     47.30 o 
   2  -6  10      107.37      206.17     49.77 o 
   3  -6  10     1482.89     1663.12    128.11 o 
   4  -6  10     1116.81     1239.09    114.64 o 
   5  -6  10      981.44     1057.81    111.49 o 
   6  -6  10      334.51      399.76    100.99 o 
  -6  -5  10     3491.99     3786.03    230.19 o 
  -5  -5  10      416.30      386.95    102.69 o 
  -4  -5  10     2241.92     1940.78    140.74 o 
  -3  -5  10     1162.57     1020.49     98.44 o 
  -2  -5  10      181.58      290.21     52.29 o 
  -1  -5  10     1250.49     1267.37     73.12 o 
   0  -5  10     1768.29     1793.08     86.72 o 
   1  -5  10     4100.71     4294.16    150.93 o 
   2  -5  10     2625.29     2698.20    112.71 o 
   3  -5  10     3467.04     3463.59    192.45 o 
   4  -5  10      874.03      818.94     92.91 o 
   5  -5  10      182.46      130.30     71.31 o 
   6  -5  10        1.83      -15.96     65.00 o 
  -6  -4  10      176.84      230.98     99.83 o 
  -5  -4  10      372.97      405.71    110.09 o 
  -4  -4  10     2724.65     2507.92    165.50 o 
  -3  -4  10     2662.83     2308.73    149.72 o 
  -2  -4  10      925.63      808.94     63.48 o 
  -1  -4  10     3382.36     3248.28    121.85 o 
   0  -4  10     1181.84     1148.92     72.01 o 
   1  -4  10      972.95     1024.84     65.48 o 
   2  -4  10      533.94      655.15     66.43 o 
   3  -4  10     1531.62     1638.12    120.65 o 
   4  -4  10       11.17       44.49     58.99 o 
   5  -4  10     3354.11     3319.51    186.44 o 
   6  -4  10       88.62       27.19     69.31 o 
  -8  -3  10      415.58      361.65     84.20 o 
  -7  -3  10      901.08     1036.39    168.05 o 
  -6  -3  10      490.60      693.37    134.43 o 
  -5  -3  10     7893.53     8080.09    274.61 o 
  -4  -3  10      970.64     1140.89    119.86 o 
  -3  -3  10     6175.23     6093.13    303.41 o 
  -2  -3  10      317.81      295.21     87.36 o 
  -1  -3  10        2.76        0.65     39.55 o 
   0  -3  10      118.86      110.79     44.36 o 
   1  -3  10     2684.80     2620.38    108.45 o 
   2  -3  10      372.17      367.70     56.81 o 
   3  -3  10     6145.02     5565.86    256.35 o 
   4  -3  10       43.38      -12.20     57.35 o 
   5  -3  10     1036.77     1106.79    105.66 o 
   6  -3  10        4.51      -62.08     62.08 o 
  -8  -2  10     1147.01     1097.25     95.11 o 
  -7  -2  10     5939.52     6458.71    385.98 o 
  -6  -2  10     1260.29     1376.67    150.93 o 
  -5  -2  10     1573.97     1746.15    163.31 o 
  -4  -2  10       99.95      102.21     56.84 o 
  -3  -2  10     1422.87     1559.65     75.01 o 
  -2  -2  10      717.52      806.94     74.16 o 
  -1  -2  10     6095.54     5888.22    193.25 o 
   0  -2  10      557.93      604.64     71.56 o 
   1  -2  10     4292.35     3813.92    143.61 o 
   2  -2  10       46.14      110.58     75.74 o 
   3  -2  10      864.84      980.86    101.47 o 
   4  -2  10      931.54      910.46    120.77 o 
   5  -2  10      497.37      363.71     99.47 o 
   6  -2  10      488.23      481.75    107.30 o 
  -9  -1  10     1094.83     1235.24     98.71 o 
  -8  -1  10      132.61       67.45     58.90 o 
  -7  -1  10      309.53      399.70     79.96 o 
  -6  -1  10      325.46      447.28    116.52 o 
  -5  -1  10     6863.67     7359.46    387.26 o 
  -4  -1  10     1607.82     1582.32    233.26 o 
  -3  -1  10     2303.76     2354.89     91.95 o 
  -2  -1  10      858.18      943.49     58.33 o 
  -1  -1  10     2471.32     2384.58    109.08 o 
   0  -1  10       12.87       84.72     52.71 o 
   1  -1  10     1684.88     1728.67     94.37 o 
   2  -1  10     4648.81     4475.39    226.19 o 
   3  -1  10      313.22      441.57     97.28 o 
   4  -1  10     3386.49     3277.70    183.58 o 
   5  -1  10       56.89       44.42     77.01 o 
   6  -1  10      127.26       69.91     88.91 o 
  -9   0  10     1293.36     1454.94    155.70 o 
  -8   0  10      799.71      822.31     84.68 o 
  -7   0  10     3139.16     3420.40    154.77 o 
  -6   0  10     1493.60     1429.84    183.10 o 
  -5   0  10     2425.05     2756.01    200.21 o 
  -4   0  10       62.86       -9.83     61.54 o 
  -3   0  10      258.83      307.21    123.47 o 
  -2   0  10     4767.72     4796.83    313.76 o 
  -1   0  10      322.19      535.82    111.97 o 
   0   0  10     6821.16     7240.15    320.68 o 
   1   0  10      417.65      677.35    118.28 o 
   2   0  10     2175.90     2531.34    162.71 o 
   3   0  10      682.84      665.90     85.88 o 
   4   0  10        3.78      -30.53     56.15 o 
   5   0  10      113.35       66.23     64.15 o 
   6   0  10      887.15     1089.08     96.74 o 
  -9   1  10     3269.74     3308.53    171.11 o 
  -8   1  10      824.26      940.54     86.44 o 
  -7   1  10      247.47      328.10     71.93 o 
  -6   1  10      581.49      722.72     88.13 o 
  -5   1  10      249.71      355.41     73.85 o 
  -4   1  10     7183.85     7378.32    253.33 o 
  -3   1  10      456.43      534.49     76.16 o 
  -2   1  10     9104.59     9014.22    528.24 o 
  -1   1  10     1332.98     1246.80    129.87 o 
   0   1  10      696.72     1038.69    136.06 o 
   1   1  10      265.70      331.06    110.51 o 
   2   1  10     1721.88     1926.76    147.17 o 
   3   1  10      420.98      578.90     86.79 o 
   4   1  10     3256.99     3416.65    147.41 o 
   5   1  10      382.73      357.29    113.88 o 
  -9   2  10       24.03       43.32     47.84 o 
  -8   2  10      797.74      866.62     92.72 o 
  -7   2  10      305.05      447.89     82.78 o 
  -6   2  10    13890.68    14196.46    431.50 o 
  -5   2  10      120.48       64.20     53.07 o 
  -4   2  10     5839.96     5946.55    173.57 o 
  -3   2  10        0.15       26.19     47.26 o 
  -2   2  10       91.43      109.42     50.64 o 
  -1   2  10      130.66       45.03    107.18 o 
   0   2  10     4356.65     4279.43    237.84 o 
   1   2  10      672.77      892.31    147.35 o 
   2   2  10     2365.24     2270.74    165.68 o 
   3   2  10      371.80      397.13     86.00 o 
   4   2  10      605.39      652.71     94.79 o 
   5   2  10        3.59      -65.67     65.67 o 
  -9   3  10       11.85       21.96     94.86 o 
  -8   3  10     4219.76     4411.60    184.13 o 
  -7   3  10       35.07       17.50     49.43 o 
  -6   3  10      757.08      851.13     85.33 o 
  -5   3  10      374.85      437.29     66.33 o 
  -4   3  10      817.57     1008.07    127.73 o 
  -3   3  10      811.84      850.61    116.99 o 
  -2   3  10     2354.99     2385.50    124.47 o 
  -1   3  10     2598.02     2255.58    123.73 o 
   0   3  10     2529.25     2392.73    179.70 o 
   1   3  10      534.91      699.75    135.52 o 
   2   3  10       99.43       88.42    101.71 o 
   3   3  10      616.33      691.67    134.97 o 
   4   3  10      164.61       41.88     97.35 o 
   5   3  10     1457.96     1303.77    120.07 o 
  -9   4  10      164.94      166.03     69.94 o 
  -8   4  10       68.02      103.47     55.32 o 
  -7   4  10      831.28      969.77     95.19 o 
  -6   4  10     4040.72     4100.85    170.68 o 
  -5   4  10     3169.45     3288.28    121.15 o 
  -4   4  10     2504.49     2446.82    102.03 o 
  -3   4  10     1140.12     1158.36     73.22 o 
  -2   4  10      787.79     1040.13    108.54 o 
  -1   4  10      484.83      851.71    155.36 o 
   0   4  10       95.53      -63.66    107.48 o 
   1   4  10     2435.34     2294.11    170.78 o 
   2   4  10       26.13       91.46    101.41 o 
   3   4  10     1616.10     1833.78    149.96 o 
   4   4  10      108.68      200.15     93.95 o 
  -8   5  10     2420.76     2471.74    241.27 o 
  -7   5  10     3873.92     4043.18    174.04 o 
  -6   5  10      138.19      180.48     62.89 o 
  -5   5  10        8.67       -5.71     44.02 o 
  -4   5  10        8.75      -10.32     43.93 o 
  -3   5  10     1144.30     1356.68    104.75 o 
  -2   5  10       10.10      -86.24     86.24 o 
  -1   5  10     6912.27     6489.36    319.95 o 
   0   5  10       12.70      -44.24     96.37 o 
   1   5  10     2525.96     2627.47    184.98 o 
   2   5  10       45.30       73.07     94.49 o 
   3   5  10       42.06       80.05     91.70 o 
  -8   6  10      140.23      106.96    116.25 o 
  -7   6  10      100.16      102.31     67.24 o 
  -6   6  10        4.17       35.55     51.80 o 
  -5   6  10     3300.83     3362.83    125.17 o 
  -4   6  10       60.00       81.71     70.49 o 
  -3   6  10     5701.24     5914.73    211.41 o 
  -2   6  10       56.52      133.03    103.60 o 
  -1   6  10      661.15      904.69    151.72 o 
   0   6  10      276.59      410.74    118.59 o 
   1   6  10      236.27      409.71    114.52 o 
   2   6  10      685.45      946.87    114.82 o 
  -7   7  10     4321.10     4111.32    182.55 o 
  -6   7  10      405.06      476.37    138.31 o 
  -5   7  10      759.21      927.72     90.78 o 
  -4   7  10       15.32      148.80     61.83 o 
  -3   7  10        0.15        2.55     99.71 o 
  -2   7  10       82.32      374.63    117.43 o 
  -1   7  10     1434.30     1535.80    149.78 o 
   0   7  10     1618.87     1881.48    158.64 o 
   1   7  10      819.17     1163.35    127.14 o 
  -6   8  10      283.49      391.96    101.41 o 
  -5   8  10      938.15     1156.25     97.56 o 
  -4   8  10     1469.23     1602.62    154.45 o 
  -3   8  10      931.52     1147.69    135.09 o 
  -2   8  10     2612.73     2890.62    202.70 o 
  -1   8  10      544.18     1016.91    149.60 o 
   0   8  10       17.77      230.32     92.55 o 
  -5   9  10     1093.85     1484.15    151.48 o 
  -4   9  10     1143.84     1524.57    152.82 o 
  -3   9  10       91.16      458.75    117.74 o 
  -1 -10  11        0.16        0.67     62.75 o 
   0 -10  11      397.59      494.98    103.54 o 
   1 -10  11     2871.65     2630.69    182.43 o 
   2 -10  11     1168.18     1232.23     96.62 o 
   3 -10  11     1474.25     1527.30    147.84 o 
  -3  -9  11     1162.58      995.79    107.18 o 
  -2  -9  11      641.03      714.07    111.61 o 
  -1  -9  11     1964.57     1788.57    139.95 o 
   0  -9  11     1463.92     1519.11    130.18 o 
   1  -9  11     1746.22     1793.59    103.44 o 
   2  -9  11      197.37      205.73     60.08 o 
   3  -9  11       12.47       25.49     71.55 o 
   4  -9  11      758.46      947.72    138.74 o 
  -4  -8  11     2450.57     2183.53    154.70 o 
  -3  -8  11     2902.58     2696.84    169.32 o 
  -2  -8  11     1720.10     1721.87    132.12 o 
  -1  -8  11      262.71      370.14     88.00 o 
   0  -8  11       28.65       25.40     43.47 o 
   1  -8  11       17.27      -13.45     43.56 o 
   2  -8  11     1530.46     1626.66     97.28 o 
   3  -8  11       70.05       85.33     70.88 o 
   4  -8  11     3390.57     3579.20    221.15 o 
   5  -8  11        5.96       -5.70     70.64 o 
  -5  -7  11     1030.06      935.76    116.40 o 
  -4  -7  11      806.19      674.01    110.51 o 
  -3  -7  11       38.55       50.31     63.30 o 
  -2  -7  11      750.85      713.04     87.51 o 
  -1  -7  11        4.46      -43.57     43.57 o 
   0  -7  11     5857.90     6040.64    202.83 o 
   1  -7  11       25.68      -23.62     39.32 o 
   2  -7  11     4611.42     4856.56    179.07 o 
   3  -7  11        0.69       -5.16     67.97 o 
   4  -7  11      349.23      486.97    105.96 o 
   5  -7  11      411.03      516.16    108.94 o 
  -6  -6  11      101.22      -47.03     95.40 o 
  -5  -6  11      144.77      130.12     93.64 o 
  -4  -6  11     4555.84     3920.70    216.66 o 
  -3  -6  11       20.53      -34.29     56.68 o 
  -2  -6  11     3504.77     3559.72    192.69 o 
  -1  -6  11      249.01      196.67     51.69 o 
   0  -6  11      942.58     1081.23     72.56 o 
   1  -6  11      179.52      232.73     52.81 o 
   2  -6  11      199.48      233.66     55.14 o 
   3  -6  11      490.40      572.24    104.81 o 
   4  -6  11      743.93      827.98    121.20 o 
   5  -6  11     1201.98     1019.46    114.76 o 
   6  -6  11      412.23      546.44    118.40 o 
  -6  -5  11     2923.64     3235.94    213.93 o 
  -5  -5  11      207.54      160.77     95.16 o 
  -4  -5  11     2385.04     2102.27    154.58 o 
  -3  -5  11       65.51      169.32     72.58 o 
  -2  -5  11       13.82       43.08     43.15 o 
  -1  -5  11     1397.63     1346.77     86.21 o 
   0  -5  11     2048.56     2155.37     99.18 o 
   1  -5  11     3612.10     3328.23    132.17 o 
   2  -5  11     1564.20     1695.69     90.04 o 
   3  -5  11     3130.75     3026.14    181.58 o 
   4  -5  11      117.21      138.67     78.47 o 
   5  -5  11        2.90       89.64     74.65 o 
   6  -5  11        3.18      -29.80     69.31 o 
  -6  -4  11      292.20      290.22    105.11 o 
  -5  -4  11      654.64      775.91    133.76 o 
  -4  -4  11     2052.83     1980.35    151.90 o 
  -3  -4  11     4755.01     4116.36    223.15 o 
  -2  -4  11     3031.92     2705.43    118.87 o 
  -1  -4  11     4608.92     4403.99    347.75 o 
   0  -4  11      710.30      760.94     62.03 o 
   1  -4  11      285.18      376.05     59.72 o 
   2  -4  11       57.93       80.66     63.36 o 
   3  -4  11      790.59      839.63     95.22 o 
   4  -4  11      351.76      318.19     86.12 o 
   5  -4  11     2347.35     2230.32    153.48 o 
   6  -4  11        0.33      -68.15     68.15 o 
  -8  -3  11        1.40       -5.52     90.18 o 
  -7  -3  11      671.26      751.45    150.02 o 
  -6  -3  11      929.12      973.45    131.39 o 
  -5  -3  11     8934.13     9421.25    409.29 o 
  -4  -3  11     2088.40     2256.42    164.71 o 
  -3  -3  11     3708.96     3860.47    151.89 o 
  -2  -3  11      772.11      733.91     81.40 o 
  -1  -3  11        0.48       38.89     68.49 o 
   0  -3  11       19.30        8.11     44.69 o 
   1  -3  11     1489.05     1370.99     82.82 o 
   2  -3  11      112.70       86.18     71.67 o 
   3  -3  11     3063.74     2683.00    167.20 o 
   4  -3  11      236.93      244.03     87.21 o 
   5  -3  11      712.24      721.41    119.74 o 
   6  -3  11       15.33      -78.41     78.41 o 
  -8  -2  11      166.42       73.61     72.69 o 
  -7  -2  11     4520.42     5515.12    346.41 o 
  -6  -2  11      668.18      914.34    149.05 o 
  -5  -2  11     2308.57     2677.00    199.61 o 
  -4  -2  11       20.67       43.56     53.49 o 
  -3  -2  11      975.16     1211.07     88.08 o 
  -2  -2  11       19.52      -24.46     51.30 o 
  -1  -2  11     5273.82     5234.06    182.76 o 
   0  -2  11     1980.01     1620.70     93.66 o 
   1  -2  11     2023.65     1972.53    104.33 o 
   2  -2  11      449.06      423.18    103.72 o 
   3  -2  11        2.98      -65.79     65.79 o 
   4  -2  11      253.63      225.82     92.61 o 
   5  -2  11      407.15      413.90    107.54 o 
   6  -2  11      873.83      951.85    131.94 o 
  -8  -1  11       14.58      -25.45     57.64 o 
  -7  -1  11      690.52      844.85    100.35 o 
  -6  -1  11      451.58      518.22    117.49 o 
  -5  -1  11     4943.10     5219.02    299.68 o 
  -4  -1  11      991.23      899.23    108.88 o 
  -3  -1  11     3455.72     3704.48    151.69 o 
  -2  -1  11      195.86      296.25    126.48 o 
  -1  -1  11     1012.77     1175.89     84.55 o 
   0  -1  11        1.12       29.32     56.04 o 
   1  -1  11     1351.94     1391.48    122.96 o 
   2  -1  11      652.89      819.79    122.71 o 
   3  -1  11      683.16      828.10    121.07 o 
   4  -1  11     1488.52     1440.58    125.08 o 
   5  -1  11      201.14      121.80     92.07 o 
  -8   0  11      414.35      637.11     91.01 o 
  -7   0  11     4138.33     4267.04    182.61 o 
  -6   0  11      934.72      929.79     93.99 o 
  -5   0  11     3455.15     3854.06    244.70 o 
  -4   0  11       54.57        8.50     66.35 o 
  -3   0  11       10.50      -50.13     50.13 o 
  -2   0  11     3770.30     3988.55    221.64 o 
  -1   0  11      507.65      612.41    123.93 o 
   0   0  11     2095.86     2125.45    154.82 o 
   1   0  11      668.33     1118.38    144.62 o 
   2   0  11      535.13      864.58    126.96 o 
   3   0  11       93.82      138.74     93.10 o 
   4   0  11       65.18      -86.12     86.12 o 
   5   0  11       24.42      -77.80     77.80 o 
  -9   1  11     2977.87     3306.18    176.42 o 
  -8   1  11      888.62      983.02     93.98 o 
  -7   1  11       61.44       41.67     58.99 o 
  -6   1  11      298.40      395.50     81.18 o 
  -5   1  11      128.22      165.03     66.17 o 
  -4   1  11     5677.42     5589.04    516.37 o 
  -3   1  11      741.07      803.20     80.33 o 
  -2   1  11     7404.47     7329.48    343.93 o 
  -1   1  11      411.90      520.96    125.69 o 
   0   1  11     1233.93     1387.35    139.65 o 
   1   1  11      115.66      136.73    101.23 o 
   2   1  11      699.70     1080.93    144.26 o 
   3   1  11      354.45      395.87    113.25 o 
   4   1  11     1789.99     1663.97    145.23 o 
   5   1  11      312.20      136.49    112.21 o 
  -9   2  11        8.30       16.45     51.85 o 
  -8   2  11     1296.72     1409.59    102.12 o 
  -7   2  11      112.59      204.27     64.47 o 
  -6   2  11     6549.48     6857.05    246.35 o 
  -5   2  11      302.50      267.57     88.91 o 
  -4   2  11     3627.91     3469.64    127.27 o 
  -3   2  11      111.51       76.42     78.02 o 
  -2   2  11       78.41      104.77     84.02 o 
  -1   2  11      172.94      192.27     85.50 o 
   0   2  11     3506.41     3437.67    217.39 o 
   1   2  11     1145.84     1194.54    162.22 o 
   2   2  11     1528.38     1757.56    153.12 o 
   3   2  11      105.65      -89.46    100.32 o 
   4   2  11      500.51      754.18    137.64 o 
  -8   3  11     3733.18     3841.79    171.17 o 
  -7   3  11       39.06      -39.03     50.61 o 
  -6   3  11      331.91      289.27     72.23 o 
  -5   3  11        7.40      -37.00     45.16 o 
  -4   3  11      847.89      967.80     78.82 o 
  -3   3  11      583.97      529.38     97.46 o 
  -2   3  11     1428.67     1317.13    105.54 o 
  -1   3  11     1277.51     1269.98    180.06 o 
   0   3  11     2294.21     1893.98    164.77 o 
   1   3  11      268.95      315.46    123.56 o 
   2   3  11       70.19      -64.33    102.02 o 
   3   3  11      380.62      563.50    138.98 o 
   4   3  11      293.53       71.01    107.54 o 
  -8   4  11      160.87      109.89     65.94 o 
  -7   4  11     1279.90     1327.86    185.86 o 
  -6   4  11     2045.31     2080.68    120.93 o 
  -5   4  11     2952.08     2959.01    116.75 o 
  -4   4  11     3207.73     3170.57    120.60 o 
  -3   4  11     1846.02     1789.53    114.40 o 
  -2   4  11      278.28      317.66     85.02 o 
  -1   4  11      692.10      720.20    154.51 o 
   0   4  11      167.95      177.94    120.04 o 
   1   4  11     3157.85     2886.19    203.43 o 
   2   4  11       55.69      -13.66    103.47 o 
   3   4  11     1457.73     1510.92    146.75 o 
  -8   5  11     3062.18     2994.61    171.93 o 
  -7   5  11     3479.70     3480.75    253.38 o 
  -6   5  11      806.38     1002.25     92.73 o 
  -5   5  11      164.03      204.50     75.64 o 
  -4   5  11      112.03        2.14     65.39 o 
  -3   5  11     1185.41     1238.94     98.62 o 
  -2   5  11       48.32      -78.71    112.46 o 
  -1   5  11     3747.32     3790.15    238.33 o 
   0   5  11      131.04       96.43    114.95 o 
   1   5  11     1927.31     2130.13    176.12 o 
   2   5  11       16.12      -12.81     92.61 o 
  -7   6  11        2.29       32.37     99.65 o 
  -6   6  11      111.45      111.82     61.32 o 
  -5   6  11     2765.18     2989.41    148.74 o 
  -4   6  11        1.11       17.17     59.77 o 
  -3   6  11     4694.81     4923.95    282.51 o 
  -2   6  11       29.03       18.69    100.20 o 
  -1   6  11      714.25      878.11    154.88 o 
   0   6  11      175.65      272.19    122.17 o 
   1   6  11       93.04      315.77    120.29 o 
  -7   7  11     5081.01     5004.31    331.94 o 
  -6   7  11       34.16       75.21     58.26 o 
  -5   7  11     1787.81     1851.04    116.74 o 
  -4   7  11       30.30      138.84     68.88 o 
  -3   7  11       44.39      291.91    120.59 o 
  -2   7  11      225.81      425.31    130.24 o 
  -1   7  11      891.99     1290.86    173.63 o 
   0   7  11      783.66     1084.76    133.82 o 
  -5   8  11      495.64      995.29    106.90 o 
  -4   8  11     1226.13     1354.52    151.78 o 
  -3   8  11      917.11     1345.66    148.81 o 
  -2   8  11     1555.83     1974.58    176.30 o 
  -2  -9  12      643.54      719.23    118.10 o 
  -1  -9  12     1659.26     1689.22    141.71 o 
   0  -9  12     1639.86     1599.16    138.80 o 
   1  -9  12     1935.55     1909.50    110.67 o 
   2  -9  12      266.24      217.23     67.27 o 
   3  -9  12       42.27       -3.34     79.56 o 
  -4  -8  12     2386.31     1804.83    146.93 o 
  -3  -8  12     2392.45     2401.47    164.10 o 
  -2  -8  12     1128.21     1031.29    108.27 o 
  -1  -8  12       15.74       43.45     65.97 o 
   0  -8  12        1.00       47.76     64.82 o 
   1  -8  12        1.37      -40.78     47.65 o 
   2  -8  12     1403.30     1325.18     92.59 o 
   3  -8  12      156.33      234.38     97.16 o 
   4  -8  12     1861.61     2269.29    177.45 o 
  -5  -7  12      795.17      739.44    134.85 o 
  -4  -7  12      899.45     1041.06    136.79 o 
  -3  -7  12      252.59      283.66     85.81 o 
  -2  -7  12      507.14      454.26     97.47 o 
  -1  -7  12        0.69      -34.96     58.81 o 
   0  -7  12     3737.07     3594.82    147.26 o 
   1  -7  12        0.59      -41.47     41.47 o 
   2  -7  12     1774.36     1982.03    111.46 o 
   3  -7  12        6.11      -29.07     67.73 o 
   4  -7  12      201.17      294.16     97.77 o 
  -6  -6  12      176.01      182.43    115.31 o 
  -5  -6  12       37.08      -42.30     78.11 o 
  -4  -6  12     2811.55     2661.76    181.82 o 
  -3  -6  12      227.99      239.42     85.63 o 
  -2  -6  12     3540.01     3372.01    195.05 o 
  -1  -6  12      141.12       84.08     50.31 o 
   0  -6  12     1448.21     1472.40     88.81 o 
   1  -6  12      110.46      226.76     57.65 o 
   2  -6  12      879.77      834.72    102.38 o 
   3  -6  12      669.55      859.42    127.14 o 
   4  -6  12      844.38      977.88    137.70 o 
   5  -6  12     1218.93     1120.44    124.05 o 
  -6  -5  12     3350.83     3670.29    230.62 o 
  -5  -5  12      414.13      594.45    130.48 o 
  -4  -5  12     3291.85     2832.66    189.59 o 
  -3  -5  12      223.44      236.38     88.55 o 
  -2  -5  12      184.39      194.81     76.95 o 
  -1  -5  12     1137.29     1049.84     75.85 o 
   0  -5  12     1889.75     1604.71     91.45 o 
   1  -5  12     1730.09     1620.68     92.84 o 
   2  -5  12     2291.38     2290.04    156.58 o 
   3  -5  12      761.69      935.28    127.63 o 
   4  -5  12      273.34      248.95     92.85 o 
   5  -5  12       13.71       41.63     80.66 o 
  -5  -4  12      203.67      338.95    110.58 o 
  -4  -4  12      207.74      243.67     97.95 o 
  -3  -4  12     3285.44     2803.71    183.52 o 
  -2  -4  12     2523.53     2331.79    114.41 o 
  -1  -4  12     4169.26     3694.59    147.27 o 
   0  -4  12      879.00      955.33     88.36 o 
   1  -4  12      395.04      540.68     72.12 o 
   2  -4  12      626.39      728.75    114.58 o 
   3  -4  12      408.97      371.72     93.34 o 
   4  -4  12      112.66       65.00     78.71 o 
   5  -4  12     2040.32     1768.60    148.81 o 
  -5  -3  12     4257.06     4368.46    242.15 o 
  -4  -3  12      618.25      814.57    130.48 o 
  -3  -3  12     2113.77     2058.69    109.47 o 
  -2  -3  12      350.02      459.63     96.40 o 
  -1  -3  12      126.19      107.66     58.24 o 
   0  -3  12      283.20      204.56     64.95 o 
   1  -3  12     2725.08     2326.93    115.07 o 
   2  -3  12        4.90      -54.13     71.61 o 
   3  -3  12     2729.91     2501.06    173.33 o 
   4  -3  12      104.26      -33.14     84.18 o 
   5  -3  12      661.85      756.00    135.28 o 
  -8  -2  12      427.17      336.89     93.94 o 
  -7  -2  12     2513.88     3016.67    238.99 o 
  -6  -2  12      203.27      164.83     97.41 o 
  -5  -2  12     1693.35     2155.74    175.03 o 
  -4  -2  12        1.33       35.75     69.61 o 
  -3  -2  12      996.93     1049.75     85.10 o 
  -2  -2  12        5.31       18.63     56.17 o 
  -1  -2  12     3615.24     3474.58    193.99 o 
   0  -2  12     2045.84     1986.23    111.36 o 
   1  -2  12     1548.67     1545.14    134.55 o 
   2  -2  12        4.87      -57.35     70.58 o 
   3  -2  12        0.71      116.28     86.91 o 
   4  -2  12      211.11      303.57    102.56 o 
   5  -2  12      311.69      311.52    103.72 o 
  -8  -1  12       24.71      -25.86    113.25 o 
  -7  -1  12      916.37      919.40    113.58 o 
  -6  -1  12        6.73      -24.28     75.68 o 
  -5  -1  12     2006.79     2348.55    182.92 o 
  -4  -1  12     1093.08     1258.33    124.78 o 
  -3  -1  12     3006.21     3317.69    207.01 o 
  -2  -1  12      376.13      375.42    111.00 o 
  -1  -1  12     1679.47     1790.13    102.78 o 
   0  -1  12      193.87      326.32     73.40 o 
   1  -1  12       39.91        9.65     83.20 o 
   2  -1  12     1571.10     1501.21    130.85 o 
   3  -1  12      554.55      607.62    116.04 o 
   4  -1  12     1965.29     2121.45    153.54 o 
   5  -1  12      226.96      217.02    107.36 o 
  -8   0  12      786.29     1061.55    266.27 o 
  -7   0  12     3588.44     3731.64    173.27 o 
  -6   0  12     1150.20     1229.92    106.96 o 
  -5   0  12     2738.96     2974.31    206.71 o 
  -4   0  12      111.44      -60.27     61.15 o 
  -3   0  12        2.86     -101.65    101.65 o 
  -2   0  12     2339.90     2333.07    173.02 o 
  -1   0  12     1196.36     1290.86    132.73 o 
   0   0  12     6777.89     7061.48    326.69 o 
   1   0  12      820.35     1062.06    119.25 o 
   2   0  12     2443.21     2497.66    169.14 o 
   3   0  12       19.61      -54.20     88.12 o 
   4   0  12       15.01       87.70     97.95 o 
  -8   1  12      955.36     1088.48    142.80 o 
  -7   1  12       61.70      -61.57     61.57 o 
  -6   1  12       32.36       -5.62     60.48 o 
  -5   1  12      103.40        8.19     73.74 o 
  -4   1  12     2398.97     2279.96    279.99 o 
  -3   1  12      439.21      680.69    149.78 o 
  -2   1  12     4944.45     5125.19    277.53 o 
  -1   1  12        1.60      -91.15     91.15 o 
   0   1  12     2565.66     2746.61    187.77 o 
   1   1  12      905.06     1137.50    151.72 o 
   2   1  12       32.90      125.08    102.93 o 
   3   1  12       83.73      -91.64     91.64 o 
   4   1  12     1512.87     1672.53    151.90 o 
  -8   2  12     1329.74     1568.74    166.77 o 
  -7   2  12       32.40       27.04     61.17 o 
  -6   2  12     1991.32     2115.42    124.09 o 
  -5   2  12      210.31      180.51     70.67 o 
  -4   2  12     2459.16     2125.38    126.08 o 
  -3   2  12      259.57      188.66     85.38 o 
  -2   2  12       39.94        1.70     79.24 o 
  -1   2  12       81.06      -53.83     74.97 o 
   0   2  12      862.09     1340.32    176.24 o 
   1   2  12      516.55      727.54    148.20 o 
   2   2  12     1558.64     1707.12    157.85 o 
   3   2  12       68.78       -3.52    109.67 o 
   4   2  12      347.19      185.77    117.92 o 
  -8   3  12     3772.85     4170.20    208.71 o 
  -7   3  12       83.72       70.31     71.83 o 
  -6   3  12       48.77      -38.24     61.22 o 
  -5   3  12       13.22      -25.41     52.21 o 
  -4   3  12     1298.87     1326.62    145.17 o 
  -3   3  12      397.44      557.11    100.03 o 
  -2   3  12      973.91     1068.11    118.15 o 
  -1   3  12      276.10      146.81    131.09 o 
   0   3  12      755.39      776.88    156.58 o 
   1   3  12       19.78      -83.69    102.20 o 
   2   3  12        1.06      -98.68     98.68 o 
   3   3  12      189.07       18.15    110.45 o 
  -8   4  12      500.02      650.96    189.11 o 
  -7   4  12      888.86     1030.69    122.87 o 
  -6   4  12     2094.76     2119.92    127.57 o 
  -5   4  12     2122.51     2046.40    125.00 o 
  -4   4  12     3093.59     3128.07    151.42 o 
  -3   4  12     1868.89     1699.60    118.01 o 
  -2   4  12       18.36       25.19    118.04 o 
  -1   4  12      239.05      209.98    138.31 o 
   0   4  12       23.71       28.28    128.90 o 
   1   4  12     1822.52     1548.12    161.92 o 
   2   4  12       82.33       32.47    114.58 o 
  -7   5  12     1186.24     1252.03    128.57 o 
  -6   5  12     1474.11     1564.32    193.51 o 
  -5   5  12       66.49      170.42     78.23 o 
  -4   5  12      300.74      375.73     89.14 o 
  -3   5  12     1406.55     1595.79    115.54 o 
  -2   5  12       67.85     -110.70    110.70 o 
  -1   5  12     1747.64     1916.38    181.22 o 
   0   5  12        9.81      -18.15    114.03 o 
   1   5  12     1602.51     1692.74    167.20 o 
   2   5  12       10.05      -16.99     99.95 o 
  -7   6  12      225.30      335.47    182.64 o 
  -6   6  12       32.36      150.99     86.66 o 
  -5   6  12     2231.40     2528.99    174.12 o 
  -4   6  12        5.31       24.66     68.21 o 
  -3   6  12     2707.94     3052.96    225.28 o 
  -2   6  12       31.17       53.16    119.74 o 
  -1   6  12      610.19      971.33    168.84 o 
   0   6  12        4.01       42.00    111.36 o 
  -6   7  12        7.14      205.19     91.70 o 
  -5   7  12     1515.42     1920.47    122.48 o 
  -4   7  12        5.91      271.28    120.47 o 
  -3   7  12       87.71      319.16    125.57 o 
  -2   7  12      346.00      684.45    151.78 o 
  -1   7  12      406.91      790.54    157.12 o 
  -1  -9  13     1720.27     1687.95    147.66 o 
   0  -9  13     1189.03     1047.07    121.07 o 
   1  -9  13     1261.39     1460.61    100.48 o 
  -3  -8  13     2038.87     1682.97    143.29 o 
  -2  -8  13      874.67      949.00    112.15 o 
  -1  -8  13      187.37      187.04     86.24 o 
   0  -8  13       37.02      169.38     85.03 o 
   1  -8  13       28.66       88.76     61.30 o 
   2  -8  13     1225.28     1101.32    129.87 o 
   3  -8  13      121.91      108.39     92.85 o 
  -4  -7  13      885.21     1040.39    150.75 o 
  -3  -7  13      272.60      293.37     92.98 o 
  -2  -7  13      354.37      438.42    104.02 o 
  -1  -7  13       29.18       23.55     71.07 o 
   0  -7  13     2721.64     2662.75    254.01 o 
   1  -7  13       18.99       -0.35     54.06 o 
   2  -7  13      720.04      997.24    119.19 o 
   3  -7  13       39.75       62.08     86.54 o 
   4  -7  13       81.39       98.19     95.95 o 
  -5  -6  13       87.85      121.14     99.77 o 
  -4  -6  13     1565.55     1419.15    142.62 o 
  -3  -6  13        2.05      -11.53     69.37 o 
  -2  -6  13     3059.82     2534.38    173.51 o 
  -1  -6  13      201.13      153.35     62.87 o 
   0  -6  13     1152.77     1049.00     80.36 o 
   1  -6  13       47.71      104.43     58.19 o 
   2  -6  13      496.41      529.82    113.79 o 
   3  -6  13      469.80      703.81    129.02 o 
   4  -6  13      579.97      549.90    122.83 o 
  -6  -5  13     3242.87     3301.85    219.51 o 
  -5  -5  13      907.40     1096.59    157.43 o 
  -4  -5  13     2197.08     2061.06    166.83 o 
  -3  -5  13       12.68        5.16     71.13 o 
  -2  -5  13       91.85       72.10     80.35 o 
  -1  -5  13      994.16      963.11     86.29 o 
   0  -5  13      736.08      861.21     89.70 o 
   1  -5  13     1568.73     1366.24     92.45 o 
   2  -5  13     1846.67     1836.82    146.93 o 
   3  -5  13      920.34      890.25    133.03 o 
   4  -5  13      166.03      189.59     95.89 o 
  -5  -4  13        3.40      -72.58     72.58 o 
  -4  -4  13       22.30       17.78     84.18 o 
  -3  -4  13     1246.92     1153.58    129.51 o 
  -2  -4  13     2868.78     2580.68    150.90 o 
  -1  -4  13     3397.95     2946.15    135.77 o 
   0  -4  13      465.50      683.66     86.40 o 
   1  -4  13      391.20      293.67     70.26 o 
   2  -4  13      186.92      230.07     97.95 o 
   3  -4  13      235.08      262.66    102.38 o 
   4  -4  13       12.57      -46.43     86.97 o 
  -4  -3  13      555.27      780.10    130.00 o 
  -3  -3  13     1535.28     1666.22    145.53 o 
  -2  -3  13       77.35      122.20     61.57 o 
  -1  -3  13      170.46      283.67    146.59 o 
   0  -3  13      366.43      321.17     73.83 o 
   1  -3  13     1666.98     1454.84    136.61 o 
   2  -3  13        3.83      -53.22     80.29 o 
   3  -3  13     1545.09     1405.62    138.67 o 
   4  -3  13       61.52       41.21     94.55 o 
  -7  -2  13     1661.43     1926.76    187.47 o 
  -6  -2  13      412.74      493.89    124.05 o 
  -5  -2  13      396.67      493.83    111.85 o 
  -3  -2  13     1482.49     1504.48     99.21 o 
  -2  -2  13       69.31       18.69     58.49 o 
  -1  -2  13     2754.40     2953.23    133.38 o 
   0  -2  13        3.30      -53.14     53.14 o 
   1  -2  13     1898.60     1938.83    150.81 o 
   2  -2  13      124.14      191.05     95.71 o 
   3  -2  13        8.19       19.72     87.45 o 
   4  -2  13       69.39      107.36     93.58 o 
  -7  -1  13      720.51      789.46    110.57 o 
  -6  -1  13      138.35      214.84    102.44 o 
  -5  -1  13     1703.92     1964.14    170.96 o 
  -3  -1  13     3201.23     3248.50    205.55 o 
  -2  -1  13      122.01        1.52     96.92 o 
  -1  -1  13      264.34      351.69    112.03 o 
   0  -1  13      436.03      678.02    127.45 o 
   1  -1  13        6.79      -19.97     84.66 o 
   2  -1  13     1007.68     1098.96    148.81 o 
   3  -1  13      616.31      608.29    121.50 o 
   4  -1  13      908.99      962.53    144.68 o 
  -8   0  13     1139.37     1095.39    120.53 o 
  -7   0  13     4089.73     3885.32    481.20 o 
  -6   0  13     1348.78     1377.28    114.53 o 
  -4   0  13      108.93      -11.71    112.70 o 
  -3   0  13       28.24      -72.52     96.86 o 
  -2   0  13     1746.62     1719.99    153.85 o 
  -1   0  13      808.80      928.85    145.47 o 
   0   0  13     4288.90     4008.70    229.34 o 
   1   0  13      478.20      566.90    126.78 o 
   2   0  13     1141.48     1045.07    125.32 o 
   3   0  13       28.49      -84.54     84.54 o 
   4   0  13       10.65      -92.00     92.00 o 
  -8   1  13      473.53      566.77    113.12 o 
  -7   1  13      462.27      589.81     97.99 o 
  -6   1  13       43.22       56.70     70.74 o 
  -5   1  13       77.27       93.40    112.46 o 
  -4   1  13     2803.62     2651.20    209.38 o 
  -3   1  13      447.73      501.05    148.57 o 
  -2   1  13     1499.66     1357.07    152.09 o 
  -1   1  13        3.63      -87.45     87.45 o 
   0   1  13      647.46      737.25    143.17 o 
   1   1  13      310.98      354.61    121.80 o 
   2   1  13       92.80      -18.45    106.27 o 
   3   1  13       18.89      -98.86     98.86 o 
  -8   2  13     1675.67     1722.35    177.55 o 
  -7   2  13      148.90      125.05    103.02 o 
  -6   2  13     1461.41     1527.74    110.73 o 
  -5   2  13      323.30      162.10    118.71 o 
  -4   2  13     2635.29     2258.23    142.38 o 
  -3   2  13      118.94       88.67     85.62 o 
  -2   2  13       23.23     -115.16    115.16 o 
  -1   2  13        6.15      -18.57    115.61 o 
   0   2  13      859.19      843.21    161.92 o 
   1   2  13      269.59      175.57    125.44 o 
   2   2  13     1205.30     1397.37    181.28 o 
   3   2  13      252.93      107.12    119.56 o 
  -7   3  13      152.93       85.11     90.97 o 
  -6   3  13      159.48       93.89    100.80 o 
  -5   3  13       60.78      156.88    116.34 o 
  -4   3  13     1648.33     1485.34    125.78 o 
  -3   3  13      846.32      927.01    120.05 o 
  -2   3  13     2368.33     2219.10    193.48 o 
  -1   3  13      267.15      175.63    135.88 o 
   0   3  13     1085.66     1330.49    186.74 o 
   1   3  13        8.03      -80.90    114.03 o 
   2   3  13       13.94      -51.65    113.61 o 
  -7   4  13      227.96      307.09     78.32 o 
  -6   4  13      935.77     1057.45    132.06 o 
  -5   4  13     1241.90     1288.77    118.09 o 
  -4   4  13     2447.10     2627.98    145.90 o 
  -3   4  13      808.28      621.70    112.84 o 
  -2   4  13      455.77      523.32    163.56 o 
  -1   4  13       40.96      254.65    146.69 o 
   0   4  13       63.07     -117.92    117.92 o 
   1   4  13     1149.93     1303.97    161.43 o 
  -7   5  13      955.18     1105.76    130.54 o 
  -6   5  13      625.85      974.55    151.84 o 
  -5   5  13      388.74      535.53    104.94 o 
  -4   5  13      339.88      396.77     95.21 o 
  -3   5  13      884.28     1044.76    197.48 o 
  -2   5  13        6.26        7.40    125.69 o 
  -1   5  13     1288.78     1426.92    203.98 o 
   0   5  13        1.47     -110.76    110.76 o 
  -6   6  13       76.91      159.31     92.55 o 
  -5   6  13     1519.67     1692.05    120.76 o 
  -4   6  13        1.22      -29.86    114.95 o 
  -3   6  13     1577.30     1713.80    184.56 o 
  -2   6  13       12.66       -8.86    116.10 o 
  -1   6  13      383.72      552.21    157.25 o 
  -2  -8  14      733.26      782.83    135.34 o 
  -1  -8  14      436.29      756.13    129.57 o 
   0  -8  14       42.85      -58.44     74.22 o 
   1  -8  14        9.78      -11.28     58.38 o 
  -3  -7  14       61.43       24.21     88.00 o 
  -2  -7  14      470.64      425.55    112.34 o 
  -1  -7  14        0.14      -32.83     74.16 o 
   0  -7  14     2063.33     1800.18    110.86 o 
   1  -7  14        2.26      -52.81     52.81 o 
   2  -7  14      779.47      929.33    148.75 o 
  -4  -6  14     1402.49     1306.64    144.80 o 
  -3  -6  14       14.80      -54.07     81.57 o 
  -2  -6  14     2527.82     2308.92    177.09 o 
  -1  -6  14        4.32        8.70     57.82 o 
   0  -6  14      885.29      993.83    126.69 o 
   1  -6  14       24.37       68.74     64.32 o 
   2  -6  14      176.61      135.46     96.07 o 
   3  -6  14      355.58      418.51    121.80 o 
  -5  -5  14      154.46       16.26     99.17 o 
  -4  -5  14     1724.76     1610.51    153.48 o 
  -3  -5  14        0.73      -44.61     77.26 o 
  -2  -5  14        2.57       69.31     88.73 o 
  -1  -5  14      536.84      506.19    106.54 o 
   0  -5  14      177.75      126.18     67.74 o 
   1  -5  14     1439.76     1198.67    160.34 o 
   2  -5  14      773.58      863.67    142.50 o 
   3  -5  14      693.71      584.25    131.82 o 
  -5  -4  14      318.79      467.67    122.47 o 
  -4  -4  14      257.22      225.88    106.99 o 
  -3  -4  14     1216.44     1263.06    137.95 o 
  -2  -4  14     1972.89     1732.61    108.60 o 
  -1  -4  14     1965.58     1677.84    114.10 o 
   0  -4  14      262.03      377.78     81.81 o 
   1  -4  14      284.24      151.97    103.78 o 
   2  -4  14      128.08      130.60    105.96 o 
   3  -4  14      146.84      137.58    105.78 o 
  -4  -3  14      585.38      813.96    136.13 o 
  -3  -3  14      891.91     1299.60    162.59 o 
  -2  -3  14        1.74       34.57     70.95 o 
  -1  -3  14       94.12       72.65     64.54 o 
   0  -3  14        6.24      -60.23     60.23 o 
   1  -3  14      814.72      869.67    144.02 o 
   2  -3  14        2.78      -48.79     84.05 o 
   3  -3  14     1380.22     1180.34    135.76 o 
  -7  -2  14     2158.35     2453.72    211.32 o 
  -6  -2  14      678.39      717.22    135.82 o 
  -3  -2  14      676.00      703.99    139.28 o 
  -2  -2  14       23.10      -59.69     59.69 o 
  -1  -2  14     1330.54     1317.66     93.70 o 
   0  -2  14        8.28      -20.03     86.06 o 
   1  -2  14      884.67      847.34    136.79 o 
   2  -2  14        0.54      -80.78     80.78 o 
   3  -2  14        6.16       26.52     95.28 o 
  -7  -1  14       57.55      -24.16    118.28 o 
  -3  -1  14     2875.72     3301.36    213.20 o 
  -2  -1  14      360.52      285.54    117.43 o 
  -1  -1  14        6.75      -57.65     88.48 o 
   0  -1  14       60.14      132.42    103.60 o 
   1  -1  14       38.46       45.09     93.04 o 
   2  -1  14      458.86      504.81    126.29 o 
   3  -1  14      450.20      355.09    118.04 o 
  -7   0  14     2547.15     2213.01    421.33 o 
  -6   0  14      606.63      392.17    135.64 o 
  -3   0  14      184.85      204.34    131.82 o 
  -2   0  14       68.50      -32.59    108.33 o 
  -1   0  14      237.06      292.52    117.13 o 
   0   0  14     1224.77     1311.01    139.22 o 
   1   0  14      311.58      387.62    123.44 o 
   2   0  14     1111.98     1042.58    130.66 o 
   3   0  14       34.24       31.50    101.05 o 
  -7   1  14      458.64      510.94    140.37 o 
  -6   1  14      234.55      253.56    132.42 o 
  -5   1  14       77.77      -62.33    112.58 o 
  -4   1  14     1973.53     1784.99    183.71 o 
  -3   1  14      511.42      536.67    156.21 o 
  -2   1  14      736.77      947.11    168.84 o 
  -1   1  14      156.77      171.02    122.41 o 
   0   1  14      322.60      422.27    136.98 o 
   1   1  14      219.66      386.89    135.70 o 
   2   1  14       55.65       70.64    114.22 o 
  -7   2  14      189.31      161.01    114.64 o 
  -6   2  14     1342.90     1252.99    181.64 o 
  -5   2  14      248.07      195.97    122.77 o 
  -4   2  14     1059.22     1227.74    236.20 o 
  -3   2  14      244.06      427.66    151.30 o 
  -2   2  14      169.84       79.86    106.75 o 
  -1   2  14      271.94      447.34    145.65 o 
   0   2  14     1074.13     1443.61    195.66 o 
   1   2  14      160.21     -113.49    113.49 o 
   2   2  14      980.74     1185.80    180.00 o 
  -7   3  14       14.18       30.53     92.67 o 
  -6   3  14      267.75      250.16    118.83 o 
  -5   3  14      121.56      145.17    116.28 o 
  -4   3  14     1121.88     1497.17    147.64 o 
  -3   3  14      992.17     1214.84    138.40 o 
  -2   3  14     2614.39     2180.98    194.75 o 
  -1   3  14      371.24      458.99    162.22 o 
   0   3  14     1021.41     1328.12    194.21 o 
   1   3  14        1.00      -45.03    115.01 o 
  -6   4  14      824.12     1163.96    171.45 o 
  -5   4  14     1025.08     1169.83    134.00 o 
  -4   4  14     2015.73     1711.92    128.38 o 
  -3   4  14      368.92      271.64    154.33 o 
  -2   4  14      523.06      347.02    157.61 o 
  -1   4  14        3.32     -122.11    122.11 o 
   0   4  14        0.53      -52.31    127.20 o 
  -5   5  14      383.93      477.18    104.27 o 
  -4   5  14       22.61      174.94    190.35 o 
  -3   5  14      349.77      218.72    151.60 o 
  -2   5  14      108.10       16.57    140.19 o 
  -1   5  14      730.78     1009.87    194.33 o 
  -2  -7  15      227.69      358.98    119.62 o 
  -1  -7  15        1.17      -74.65     74.65 o 
   0  -7  15      929.03     1027.91    114.39 o 
  -3  -6  15       27.66      -56.50     81.32 o 
  -2  -6  15     2020.79     2027.68    175.57 o 
  -1  -6  15      135.54      155.12    103.23 o 
   0  -6  15      282.51      225.43     78.63 o 
   1  -6  15       27.46       34.41     98.98 o 
   2  -6  15      126.35       -3.10     94.86 o 
  -4  -5  15     1291.93     1323.20    149.84 o 
  -3  -5  15       42.51       38.54     95.52 o 
  -2  -5  15        6.71      -12.32     88.97 o 
  -1  -5  15      349.04      317.40     84.58 o 
   0  -5  15      535.43      604.19    120.68 o 
   1  -5  15     1036.19      777.49    155.00 o 
   2  -5  15      840.43      681.48    151.78 o 
  -4  -4  15      125.20      164.77    105.30 o 
  -3  -4  15      908.09      925.08    153.91 o 
  -2  -4  15     1063.32      974.59    106.72 o 
  -1  -4  15     1066.05     1150.33    145.38 o 
   0  -4  15      798.60     1041.25    216.81 o 
   1  -4  15      289.43      299.80    117.62 o 
   2  -4  15       88.61      -15.78    104.63 o 
  -3  -3  15      813.99     1026.19    149.84 o 
  -2  -3  15      483.18      901.07    171.14 o 
  -1  -3  15        0.09      -30.34     65.74 o 
   0  -3  15      165.72      118.04    103.29 o 
   1  -3  15      835.55     1028.62    157.18 o 
   2  -3  15       48.84      -69.37     89.33 o 
  -3  -2  15      471.45      325.11    133.27 o 
  -2  -2  15      550.26      539.53    136.91 o 
  -1  -2  15     1777.99     1726.00    110.42 o 
   0  -2  15       20.11      -82.05     90.55 o 
   1  -2  15     1015.11     1346.87    170.60 o 
   2  -2  15        0.07       -7.53     92.85 o 
  -3  -1  15     3280.47     3077.18    212.11 o 
  -2  -1  15      411.80      374.88    127.14 o 
  -1  -1  15      574.81      896.56    148.51 o 
   0  -1  15       55.17      198.03    112.52 o 
   1  -1  15       11.35       -1.09     99.71 o 
   2  -1  15      450.03      347.02    132.42 o 
  -6   0  15      371.80      220.12    134.06 o 
  -3   0  15      324.41      554.46    151.66 o 
  -2   0  15      112.37       45.82    115.49 o 
  -1   0  15      146.07       28.52    111.85 o 
   0   0  15     1410.77     1282.60    144.80 o 
   1   0  15      214.67       80.90    112.34 o 
   2   0  15      447.84      285.06    123.68 o 
  -6   1  15       39.06      -11.96    118.28 o 
  -5   1  15       65.34      134.91    127.87 o 
  -4   1  15     1073.99     1001.49    130.99 o 
  -3   1  15      231.26       98.01    137.04 o 
  -2   1  15     1003.50     1342.32    189.17 o 
  -1   1  15      267.95      204.64    138.01 o 
   0   1  15      246.57      139.40    133.39 o 
   1   1  15       32.38       56.50    125.51 o 
  -6   2  15     1335.16     1264.27    158.70 o 
  -5   2  15      138.49       85.27    127.69 o 
  -4   2  15      793.05      801.51    128.56 o 
  -3   2  15      185.49      146.80    101.09 o 
  -2   2  15        0.19      -52.44    123.32 o 
  -1   2  15      242.76       57.78    133.88 o 
   0   2  15      722.76     1024.19    179.94 o 
   1   2  15       23.50      -90.67    116.46 o 
  -5   3  15       88.63      166.53    126.90 o 
  -4   3  15      106.77      121.15    102.28 o 
  -3   3  15      205.90      186.80    154.15 o 
  -2   3  15      958.28     1068.61    197.85 o 
  -1   3  15      277.02      126.54    149.84 o 
   0   3  15      448.20      597.12    166.11 o 
  -5   4  15      690.73      634.69    158.70 o 
  -4   4  15      580.11      465.10    110.74 o 
  -3   4  15      275.05      168.11    157.73 o 
  -2   4  15      195.62      311.03    160.16 o 
  -3  -5  16        5.96      -90.06     90.06 o 
  -2  -5  16       53.88       46.61    101.41 o 
  -1  -5  16      181.29      295.99     92.02 o 
   0  -5  16      385.43      421.55    135.88 o 
  -4  -4  16      141.80      155.73    102.20 o 
  -3  -4  16      548.53      632.32    139.65 o 
  -2  -4  16      594.86      657.75    141.28 o 
  -1  -4  16      463.36      442.14    140.50 o 
   0  -4  16      686.99      561.98    138.92 o 
   1  -4  16      279.60      218.06    123.02 o 
  -2  -3  16      386.33      486.22     95.20 o 
  -1  -3  16       78.67      163.32     81.73 o 
   0  -3  16       15.40       31.98    109.12 o 
   1  -3  16      316.01      350.18    133.03 o 
  -2  -2  16      104.10        3.64    107.24 o 
  -1  -2  16     1735.98     1619.91    158.46 o 
   0  -2  16        3.89      -98.98     98.98 o 
   1  -2  16      591.12      526.42    136.85 o 
  -3  -1  16     1495.61     1205.71    148.14 o 
  -2  -1  16        0.43     -103.41    103.41 o 
  -1  -1  16      261.59      489.46    133.76 o 
   0  -1  16       30.76      131.82    118.71 o 
   1  -1  16       35.53       -7.71    102.75 o 
  -3   0  16       66.75     -120.35    120.35 o 
  -2   0  16      173.12      285.66    138.80 o 
  -1   0  16      132.07      -13.90    112.64 o 
   0   0  16      571.61      601.91    148.26 o 
  -5   1  16       47.86       53.77    128.48 o 
  -4   1  16      785.89      880.71    130.98 o 
  -3   1  16       97.27     -111.06    134.61 o 
  -2   1  16      734.82      747.02    171.81 o 
  -1   1  16      171.01      164.95    128.42 o 
   0   1  16      111.21       67.30    131.15 o 
  -4   2  16      836.86     1070.50    140.06 o 
  -3   2  16       58.04       72.71    142.26 o 
  -2   2  16        8.58       46.97    135.70 o 
  -1   2  16      188.81      247.31    151.66 o 
  -2  -2  17        4.96     -108.09    108.09 o 
  -2  -1  17        2.42     -105.96    105.96 o 
                                                 
